# Supplementary material for: Diaqua­bis­(2-hy­droxy-5-meth­oxy­benzoato-κO 1)zinc
Source: Acta Crystallogr Sect E Struct Rep Online. 2011 Aug 17;67(Pt 9):m1262. doi: 10.1107/S1600536811030893 (PMC3200808; doi:10.1107/S1600536811030893)
Supplement: Supplementary file 1 [file e-67-m1262-sup1.cif]

##############################################################################
#                                                                            #
# This CIF contains the data in a paper accepted for publication in          #
# Acta Crystallographica Section E. It conforms to the requirements of       #
# Notes for Authors for Acta Crystallographica Section E, and has been       #
# peer reviewed under the auspices of the IUCr Commission on Journals.       #
#                                                                            #
# Full details of the Crystallographic Information File format               #
# are given in the paper "The Crystallographic Information File (CIF):       #
# a New Standard Archive File for Crystallography" by S. R. Hall, F. H.      #
# Allen and I. D. Brown [Acta Cryst. (1991), A47, 655-685].                  #
#                                                                            #
# The current version of the core CIF dictionary is obtainable from          #
# ftp://ftp.iucr.org/pub/cif_core.dic.                                       #
#                                                                            #
# Software is freely available for graphical display of the structure(s)     #
# in this CIF. For information consult the CIF software page                 #
# http://www.iucr.org/resources/cif/software.                                #
#                                                                            #
# This file may be used for bona fide research purposes within the           #
# scientific community so long as proper attribution is given to the journal # 
# article from which it was obtained.                                        #
#                                                                            #
##############################################################################
data_global
_audit_creation_method     SHELXL-97
_journal_date_recd_electronic     2011-07-20
_journal_date_accepted     2011-08-01
_journal_name_full     'Acta Crystallographica, Section E'
_journal_year     2011
_journal_volume     67
_journal_issue      9
_journal_page_first     m1262
_journal_page_last     m1262
_journal_paper_category     QM
_journal_coeditor_code     ZK2017
_publ_contact_author_name     'Tao Li^*^'
_publ_contact_author_address
;
School of Life Sciences, Fujian Agriculture and Forestry University
Fuzhou, Fujian 350002 People's Republic of China
;
_publ_contact_author_email     ltdl@sina.com
_publ_contact_author_fax     '86 591 83789352'
_publ_contact_author_phone     '86 591 83789367'
_publ_section_title
;
Diaquabis(2-hydroxy-5-methoxybenzoato-\k<i>O</i>^1^)zinc(II)
;
loop_
    _publ_author_name
    _publ_author_address
    'Tao Li'
;
School of Life Sciences, Fujian Agriculture and Forestry University
Fuzhou, Fujian 350002
People's Republic of China
;
    'Li-Rong Tang'
;
Material Engineering College, Fujian Agriculture and Forestry University
Fuzhou, Fujian 350002
People's Republic of China
;
    'Lin Yang'
;
School of Life Sciences, Fujian Agriculture and Forestry University
Fuzhou, Fujian 350002
People's Republic of China
;
    'Biao Huang'
;
Material Engineering College, Fujian Agriculture and Forestry University
Fuzhou, Fujian 350002
People's Republic of China
;
data_I
_chemical_name_systematic
;
Diaquabis(2-hydroxy-5-methoxybenzoato-\k<i>O</i>^1^)zinc(II)
;
_chemical_name_common     ?
_chemical_formula_moiety     'C16 H18 O10 Zn'
_chemical_formula_sum     'C16 H18 O10 Zn'
_chemical_formula_iupac     '[Zn (C8 H7 O4)2 (H2 O)2]'
_chemical_formula_weight     435.67
_chemical_melting_point     ?
_symmetry_cell_setting     monoclinic
_symmetry_space_group_name_H-M     'C 2/c'
_symmetry_space_group_name_Hall     '-C 2yc'
loop_
    _symmetry_equiv_pos_as_xyz
    'x, y, z'
    '-x, y, -z+1/2'
    'x+1/2, y+1/2, z'
    '-x+1/2, y+1/2, -z+1/2'
    '-x, -y, -z'
    'x, -y, z-1/2'
    '-x+1/2, -y+1/2, -z'
    'x+1/2, -y+1/2, z-1/2'
_cell_length_a     25.113(4)
_cell_length_b     5.5065(6)
_cell_length_c     12.648(3)
_cell_angle_alpha     90.00
_cell_angle_beta     97.845(12)
_cell_angle_gamma     90.00
_cell_volume     1732.7(5)
_cell_formula_units_Z     4
_cell_measurement_reflns_used     2689
_cell_measurement_theta_min     2.1438
_cell_measurement_theta_max     27.4758
_cell_measurement_temperature     173(2)
_exptl_crystal_description     prism
_exptl_crystal_colour     'pale yellow'
_exptl_crystal_size_max     0.2000
_exptl_crystal_size_mid     0.2000
_exptl_crystal_size_min     0.2000
_exptl_crystal_density_diffrn     1.670
_exptl_crystal_density_meas     ?
_exptl_crystal_density_method     'not measured'
_exptl_crystal_F_000     896
_exptl_absorpt_coefficient_mu     1.473
_exptl_absorpt_correction_type     multi-scan
_exptl_absorpt_process_details     '(CrystalClear; Rigaku, 2007)'
_exptl_absorpt_correction_T_min     0.745
_exptl_absorpt_correction_T_max     0.752
_exptl_special_details     ?
_diffrn_ambient_temperature     173(2)
_diffrn_radiation_type     MoK\a
_diffrn_radiation_wavelength     0.71073
_diffrn_radiation_source     'fine-focus sealed tube'
_diffrn_radiation_monochromator     graphite
_diffrn_measurement_device_type     'Rigaku Mercury CCD/AFC'
_diffrn_measurement_method     '\f and \w'
_diffrn_detector_area_resol_mean     ?
_diffrn_reflns_number     6403
_diffrn_reflns_av_R_equivalents     0.0271
_diffrn_reflns_av_sigmaI/netI     0.0283
_diffrn_reflns_theta_min     3.28
_diffrn_reflns_theta_max     27.52
_diffrn_reflns_theta_full     27.52
_diffrn_measured_fraction_theta_max     0.993
_diffrn_measured_fraction_theta_full     0.993
_diffrn_reflns_limit_h_min     -31
_diffrn_reflns_limit_h_max     32
_diffrn_reflns_limit_k_min     -7
_diffrn_reflns_limit_k_max     7
_diffrn_reflns_limit_l_min     -16
_diffrn_reflns_limit_l_max     15
_diffrn_standards_number     0
_diffrn_standards_interval_count     .
_diffrn_standards_interval_time     .
_diffrn_standards_decay_%     ?
_refine_special_details
;
Refinement of <i>F</i>^2^ against ALL reflections. The weighted <i>R</i>-factor
<i>wR</i> and goodness of fit <i>S</i> are based on <i>F</i>^2^, conventional
<i>R</i>-factors <i>R</i> are based on <i>F</i>, with <i>F</i> set to zero for
negative <i>F</i>^2^. The threshold expression of <i>F</i>^2^ >
\s(<i>F</i>^2^) is used only for calculating <i>R</i>-factors(gt) <i>etc</i>.
and is not relevant to the choice of reflections for refinement.
<i>R</i>-factors based on <i>F</i>^2^ are statistically about twice as large
as those based on <i>F</i>, and <i>R</i>- factors based on ALL data will be
even larger.
;
_reflns_number_total     1986
_reflns_number_gt     1837
_reflns_threshold_expression     I>2sigma(I)
_refine_ls_structure_factor_coef     Fsqd
_refine_ls_matrix_type     full
_refine_ls_R_factor_all     0.0314
_refine_ls_R_factor_gt     0.0299
_refine_ls_wR_factor_gt     0.0812
_refine_ls_wR_factor_ref     0.0824
_refine_ls_goodness_of_fit_ref     1.080
_refine_ls_restrained_S_all     1.080
_refine_ls_number_reflns     1986
_refine_ls_number_parameters     136
_refine_ls_number_restraints     0
_refine_ls_hydrogen_treatment     mixed
_refine_ls_weighting_scheme     calc
_refine_ls_weighting_details
         'calc w=1/[\s^2^(Fo^2^)+(0.0494P)^2^+0.0000P] where P=(Fo^2^+2Fc^2^)/3'
_atom_sites_solution_hydrogens     geom
_atom_sites_solution_primary     direct
_atom_sites_solution_secondary     difmap
_refine_ls_shift/su_max     0.001
_refine_ls_shift/su_mean     0.000
_refine_diff_density_max     0.274
_refine_diff_density_min     -0.692
_refine_ls_extinction_method     none
_refine_ls_extinction_coef     ?
loop_
    _atom_type_symbol
    _atom_type_description
    _atom_type_scat_dispersion_real
    _atom_type_scat_dispersion_imag
    _atom_type_scat_source
    'C' 'C' 0.0033 0.0016
                         'International Tables Vol C Tables 4.2.6.8 and 6.1.1.4'
    'O' 'O' 0.0106 0.0060
                         'International Tables Vol C Tables 4.2.6.8 and 6.1.1.4'
    'Zn' 'Zn' 0.2839 1.4301
                         'International Tables Vol C Tables 4.2.6.8 and 6.1.1.4'
    'H' 'H' 0.0000 0.0000
                         'International Tables Vol C Tables 4.2.6.8 and 6.1.1.4'
_computing_data_collection     'CrystalClear (Rigaku, 2007)'
_computing_cell_refinement     'CrystalClear (Rigaku, 2007)'
_computing_data_reduction     'CrystalClear (Rigaku, 2007)'
_computing_structure_solution     'SHELXS97 (Sheldrick, 2008)'
_computing_structure_refinement     'SHELXL97 (Sheldrick, 2008)'
_computing_molecular_graphics
;
SHELXTL (Sheldrick, 2008) and DIAMOND (Brandenburg, 2005)
;
_computing_publication_material     'SHELXTL (Sheldrick, 2008)'
loop_
    _atom_site_type_symbol
    _atom_site_label
    _atom_site_fract_x
    _atom_site_fract_y
    _atom_site_fract_z
    _atom_site_U_iso_or_equiv
    _atom_site_adp_type
    _atom_site_calc_flag
    _atom_site_refinement_flags
    _atom_site_occupancy
    _atom_site_symmetry_multiplicity
    _atom_site_disorder_assembly
    _atom_site_disorder_group
    Zn Zn1 0.0000 0.94430(5) 0.2500 0.03390(13) Uani d S 1 2 . .
    O O1 0.07205(5) 0.8141(2) 0.23289(10) 0.0398(3) Uani d . 1 1 . .
    O O2 0.01520(5) 0.6023(2) 0.12225(11) 0.0379(3) Uani d . 1 1 . .
    O O3 0.17146(5) 0.6892(3) 0.27805(10) 0.0433(3) Uani d . 1 1 . .
    O O4 0.02830(7) 1.1674(3) 0.36768(14) 0.0556(4) Uani d . 1 1 . .
    O O5 0.12868(6) -0.0192(3) -0.03081(11) 0.0432(3) Uani d . 1 1 . .
    C C1 0.06216(6) 0.6401(3) 0.16527(12) 0.0294(3) Uani d . 1 1 . .
    C C2 0.10816(6) 0.4881(3) 0.14311(13) 0.0269(3) Uani d . 1 1 . .
    C C3 0.15997(7) 0.5201(3) 0.19989(13) 0.0301(3) Uani d . 1 1 . .
    C C4 0.20140(7) 0.3720(4) 0.17747(14) 0.0358(4) Uani d . 1 1 . .
    H H4 0.2364 0.3946 0.2153 0.043 Uiso calc R 1 1 . .
    C C5 0.19295(7) 0.1916(3) 0.10108(14) 0.0355(4) Uani d . 1 1 . .
    H H5 0.2219 0.0912 0.0866 0.043 Uiso calc R 1 1 . .
    C C6 0.09982(6) 0.3065(3) 0.06567(12) 0.0297(3) Uani d . 1 1 . .
    H H6 0.0651 0.2848 0.0266 0.036 Uiso calc R 1 1 . .
    C C7 0.14159(7) 0.1582(3) 0.04532(12) 0.0307(3) Uani d . 1 1 . .
    C C8 0.17070(8) -0.1737(4) -0.05639(16) 0.0470(5) Uani d . 1 1 . .
    H H8A 0.1989 -0.0751 -0.0818 0.070 Uiso calc R 1 1 . .
    H H8B 0.1562 -0.2881 -0.1123 0.070 Uiso calc R 1 1 . .
    H H8C 0.1859 -0.2639 0.0074 0.070 Uiso calc R 1 1 . .
    H H1 0.1412(11) 0.767(5) 0.275(2) 0.065(8) Uiso d . 1 1 . .
    H H4A 0.0164(10) 1.283(5) 0.378(2) 0.052(7) Uiso d . 1 1 . .
    H H4B 0.0570(12) 1.135(6) 0.407(2) 0.081(9) Uiso d . 1 1 . .
loop_
    _atom_site_aniso_label
    _atom_site_aniso_U_11
    _atom_site_aniso_U_22
    _atom_site_aniso_U_33
    _atom_site_aniso_U_12
    _atom_site_aniso_U_13
    _atom_site_aniso_U_23
    Zn1 0.02475(17) 0.03398(19) 0.0432(2) 0.000 0.00526(12) 0.000
    O1 0.0334(6) 0.0375(7) 0.0492(7) -0.0006(5) 0.0087(5) -0.0142(5)
    O2 0.0256(6) 0.0363(6) 0.0511(7) 0.0028(5) 0.0025(5) -0.0042(5)
    O3 0.0319(7) 0.0497(8) 0.0462(7) -0.0039(6) -0.0015(6) -0.0164(6)
    O4 0.0486(9) 0.0465(9) 0.0660(10) 0.0189(8) -0.0124(8) -0.0210(8)
    O5 0.0393(7) 0.0429(7) 0.0464(8) 0.0083(6) 0.0020(6) -0.0165(6)
    C1 0.0283(8) 0.0280(8) 0.0330(8) -0.0011(7) 0.0081(6) 0.0022(6)
    C2 0.0244(8) 0.0279(7) 0.0288(8) -0.0005(7) 0.0051(6) 0.0021(6)
    C3 0.0277(8) 0.0338(8) 0.0287(8) -0.0039(7) 0.0027(6) -0.0002(6)
    C4 0.0237(8) 0.0458(9) 0.0366(8) 0.0012(8) -0.0002(7) 0.0002(7)
    C5 0.0279(8) 0.0418(9) 0.0372(8) 0.0090(7) 0.0053(7) 0.0016(7)
    C6 0.0251(7) 0.0330(8) 0.0302(7) -0.0006(6) 0.0015(6) -0.0004(6)
    C7 0.0321(8) 0.0309(8) 0.0291(7) 0.0017(7) 0.0045(6) -0.0003(6)
    C8 0.0519(12) 0.0448(11) 0.0466(10) 0.0112(9) 0.0155(9) -0.0063(8)
_geom_special_details
;
All e.s.d.'s (except the e.s.d. in the dihedral angle between two l.s. planes)
are estimated using the full covariance matrix. The cell e.s.d.'s are taken
into account individually in the estimation of e.s.d.'s in distances, angles
and torsion angles; correlations between e.s.d.'s in cell parameters are only
used when they are defined by crystal symmetry. An approximate (isotropic)
treatment of cell e.s.d.'s is used for estimating e.s.d.'s involving l.s.
planes.
;
loop_
    _geom_bond_atom_site_label_1
    _geom_bond_atom_site_label_2
    _geom_bond_site_symmetry_2
    _geom_bond_distance
    _geom_bond_publ_flag
    Zn1 O4 . 1.9852(15) ?
    Zn1 O4 2 1.9852(15) ?
    Zn1 O1 . 1.9854(13) ?
    Zn1 O1 2 1.9854(13) ?
    O1 C1 . 1.286(2) ?
    O2 C1 . 1.247(2) ?
    O3 C3 . 1.360(2) ?
    O3 H1 . 0.87(3) ?
    O4 H4A . 0.73(3) ?
    O4 H4B . 0.84(3) ?
    O5 C7 . 1.379(2) ?
    O5 C8 . 1.427(2) ?
    C1 C2 . 1.484(2) ?
    C2 C6 . 1.395(2) ?
    C2 C3 . 1.409(2) ?
    C3 C4 . 1.382(2) ?
    C4 C5 . 1.382(3) ?
    C4 H4 . 0.9500 ?
    C5 C7 . 1.395(2) ?
    C5 H5 . 0.9500 ?
    C6 C7 . 1.381(2) ?
    C6 H6 . 0.9500 ?
    C8 H8A . 0.9800 ?
    C8 H8B . 0.9800 ?
    C8 H8C . 0.9800 ?
loop_
    _geom_angle_atom_site_label_1
    _geom_angle_atom_site_label_2
    _geom_angle_atom_site_label_3
    _geom_angle_site_symmetry_1
    _geom_angle_site_symmetry_3
    _geom_angle
    _geom_angle_publ_flag
    O4 Zn1 O4 . 2 103.54(11) ?
    O4 Zn1 O1 . . 93.83(6) ?
    O4 Zn1 O1 2 . 112.34(7) ?
    O4 Zn1 O1 . 2 112.34(7) ?
    O4 Zn1 O1 2 2 93.83(6) ?
    O1 Zn1 O1 . 2 137.66(7) ?
    C1 O1 Zn1 . . 104.20(10) ?
    C3 O3 H1 . . 102.2(17) ?
    Zn1 O4 H4A . . 125(2) ?
    Zn1 O4 H4B . . 120(2) ?
    H4A O4 H4B . . 115(3) ?
    C7 O5 C8 . . 118.04(15) ?
    O2 C1 O1 . . 120.00(15) ?
    O2 C1 C2 . . 122.53(15) ?
    O1 C1 C2 . . 117.46(14) ?
    C6 C2 C3 . . 119.16(15) ?
    C6 C2 C1 . . 119.38(14) ?
    C3 C2 C1 . . 121.45(15) ?
    O3 C3 C4 . . 117.55(15) ?
    O3 C3 C2 . . 123.07(16) ?
    C4 C3 C2 . . 119.37(16) ?
    C3 C4 C5 . . 121.33(15) ?
    C3 C4 H4 . . 119.3 ?
    C5 C4 H4 . . 119.3 ?
    C4 C5 C7 . . 119.43(16) ?
    C4 C5 H5 . . 120.3 ?
    C7 C5 H5 . . 120.3 ?
    C7 C6 C2 . . 120.63(14) ?
    C7 C6 H6 . . 119.7 ?
    C2 C6 H6 . . 119.7 ?
    O5 C7 C6 . . 115.91(14) ?
    O5 C7 C5 . . 124.02(15) ?
    C6 C7 C5 . . 120.07(15) ?
    O5 C8 H8A . . 109.5 ?
    O5 C8 H8B . . 109.5 ?
    H8A C8 H8B . . 109.5 ?
    O5 C8 H8C . . 109.5 ?
    H8A C8 H8C . . 109.5 ?
    H8B C8 H8C . . 109.5 ?
loop_
    _geom_hbond_atom_site_label_D
    _geom_hbond_atom_site_label_H
    _geom_hbond_atom_site_label_A
    _geom_hbond_site_symmetry_A
    _geom_hbond_distance_DH
    _geom_hbond_distance_HA
    _geom_hbond_distance_DA
    _geom_hbond_angle_DHA
    O3 H1 O1 . 0.87(3) 1.76(3) 2.5771(19) 155(2)
    O4 H4A O2 2_565 0.73(3) 1.93(3) 2.643(2) 169(3)
    O4 H4B O5 6_566 0.84(3) 1.97(3) 2.790(2) 167(3)
