# Supplementary material for: Diaqua­bis­(2-hy­droxy-5-meth­oxy­benzoato-κO 1)zinc
Source: Acta Crystallogr Sect E Struct Rep Online. 2011 Aug 17;67(Pt 9):m1262. doi: 10.1107/S1600536811030893 (PMC3200808; doi:10.1107/S1600536811030893)
Supplement: Supplementary file 2 [file e-67-m1262-Isup2.hkl]

# 
# h,k,l, Fc-squared, Fo-squared, sigma(Fo-squared) and status flag 
# 
data_I
_shelx_title ' 1 in P1                          C2/c' 
_shelx_refln_list_code          4 
_shelx_F_calc_maximum      309.51 
_exptl_crystal_F_000       896.00 
_reflns_d_resolution_high  0.7691 
 
loop_ 
 _symmetry_equiv_pos_as_xyz 
 'x, y, z' 
 '-x, y, -z+1/2' 
 'x+1/2, y+1/2, z' 
 '-x+1/2, y+1/2, -z+1/2' 
 '-x, -y, -z' 
 'x, -y, z-1/2' 
 '-x+1/2, -y+1/2, -z' 
 'x+1/2, -y+1/2, z-1/2' 
 
_cell_length_a    25.1130 
_cell_length_b     5.5065 
_cell_length_c    12.6480 
_cell_angle_alpha  90.000 
_cell_angle_beta   97.845 
_cell_angle_gamma  90.000 
 
_shelx_F_squared_multiplier     1.000 
 
loop_ 
 _refln_index_h 
 _refln_index_k 
 _refln_index_l 
 _refln_F_squared_calc 
 _refln_F_squared_meas 
 _refln_F_squared_sigma 
 _refln_observed_status 
   4   0   0      108.37      134.47      6.18 o 
   8   0   0     2012.38     2070.79     32.61 o 
  10   0   0    11185.97    11508.79    170.72 o 
  12   0   0    11125.84    10991.21     84.20 o 
  14   0   0     4691.62     4484.17     85.34 o 
  16   0   0     6690.22     7001.01    159.32 o 
  18   0   0     2889.31     2995.95    102.27 o 
  20   0   0      874.23      875.66     25.96 o 
  22   0   0       36.75       43.31      8.48 o 
  24   0   0      400.28      411.97     34.71 o 
  26   0   0      210.15      207.68     38.45 o 
  28   0   0      633.81      649.49     53.65 o 
  30   0   0     2584.01     2600.76    179.04 o 
  32   0   0       84.36       67.13     34.13 o 
   1   1   0     4891.81     4164.11     24.62 o 
   3   1   0     7255.03     6505.85     36.82 o 
   5   1   0     3895.46     3386.47     53.25 o 
   7   1   0    11419.42    10563.30    105.05 o 
   9   1   0     5793.76     5434.38     67.29 o 
  11   1   0      145.21      100.66      8.33 o 
  13   1   0     3031.37     2996.85     25.71 o 
  15   1   0    10899.31    11239.76    108.23 o 
  17   1   0     2021.67     2024.41     29.95 o 
  19   1   0       72.44       58.33      6.04 o 
  21   1   0     2495.95     2609.63     36.73 o 
  23   1   0     4443.74     4588.66     60.55 o 
  25   1   0     1151.14     1187.36     35.18 o 
  27   1   0     1391.18     1428.94     50.46 o 
  29   1   0      638.37      670.23     28.61 o 
  31   1   0      666.53      671.33     51.94 o 
   0   2   0       75.75       76.56     11.12 o 
   2   2   0     3928.22     3918.29     32.83 o 
   4   2   0     1508.96     1304.75     13.49 o 
   6   2   0     3688.45     3508.39     25.48 o 
   8   2   0    26697.86    26708.95    153.11 o 
  10   2   0     3690.68     3523.23     59.35 o 
  12   2   0      255.56      224.31     10.95 o 
  14   2   0     3146.94     3183.94     54.03 o 
  16   2   0     2267.46     2235.82     32.82 o 
  18   2   0     2932.64     2962.56     45.33 o 
  20   2   0     1546.46     1497.85     32.49 o 
  22   2   0      600.20      605.58     37.91 o 
  24   2   0     1126.76     1143.54     29.00 o 
  26   2   0      706.95      701.93     37.47 o 
  28   2   0       62.77       61.60     11.79 o 
  30   2   0       36.40       28.10      5.95 o 
   1   3   0      109.59       99.64     11.27 o 
   3   3   0     1136.42     1238.86     17.08 o 
   5   3   0      792.62      747.88     13.21 o 
   7   3   0      895.69      768.64     15.12 o 
   9   3   0     3182.92     3275.33     48.68 o 
  11   3   0      817.48      776.19     17.76 o 
  13   3   0      273.62      254.91     12.23 o 
  15   3   0     1596.44     1594.07     32.10 o 
  17   3   0     1739.35     1677.26     45.84 o 
  19   3   0      713.67      738.22     37.69 o 
  21   3   0      507.52      524.08     31.86 o 
  23   3   0     1145.86     1161.20     40.13 o 
  25   3   0       13.93       13.06      4.56 o 
  27   3   0      262.38      243.54     33.72 o 
  29   3   0      112.05       93.99     24.79 o 
   0   4   0       50.56       75.92     13.80 o 
   2   4   0      143.41      172.70     17.92 o 
   4   4   0     1735.87     1851.86     29.20 o 
   6   4   0       10.30       10.14      2.30 o 
   8   4   0      793.49      840.46     21.81 o 
  10   4   0       20.20       26.41      3.91 o 
  12   4   0       27.21       28.58      7.24 o 
  14   4   0      115.05      119.30     23.42 o 
  16   4   0        3.16        1.33      2.94 o 
  18   4   0      461.77      404.27     54.57 o 
  20   4   0       57.16       46.49     11.61 o 
  22   4   0       63.10       60.87      9.40 o 
  24   4   0      287.34      276.56     38.47 o 
  26   4   0      244.19      256.18     50.82 o 
   1   5   0      161.87      147.98     14.11 o 
   3   5   0      108.09      109.55     11.78 o 
   5   5   0      202.65      208.15     16.82 o 
   7   5   0      114.16      117.28     16.05 o 
   9   5   0       72.46       76.70     10.73 o 
  11   5   0      309.74      324.93     51.78 o 
  13   5   0       19.37       23.98      7.08 o 
  15   5   0      948.66      835.03     44.05 o 
  17   5   0      156.91      154.40     31.55 o 
  19   5   0      801.05      721.60     84.53 o 
  21   5   0       40.23       54.91     15.53 o 
  23   5   0       43.51       47.26     13.46 o 
   0   6   0      976.85     1048.83     44.12 o 
   2   6   0      201.44      198.80     18.55 o 
   4   6   0     1398.17     1476.38     47.42 o 
   6   6   0       83.34       83.82     19.06 o 
   8   6   0      355.84      363.26     52.38 o 
  10   6   0      324.92      299.46     50.59 o 
  12   6   0       88.27       86.11     16.44 o 
  14   6   0      235.66      216.22     36.77 o 
  16   6   0       81.70       80.13     23.60 o 
   1   7   0      207.86      191.28     57.01 o 
   3   7   0      142.70      136.22     32.53 o 
   5   7   0      125.71      140.37     34.39 o 
 -31   1   1       78.90       91.08     15.71 o 
 -29   1   1      151.68      146.18     16.34 o 
 -27   1   1       97.44       97.22     10.43 o 
 -25   1   1       11.99       13.01      6.14 o 
 -23   1   1     1342.46     1366.70     24.78 o 
 -21   1   1       88.77       89.09     11.08 o 
 -19   1   1      673.16      582.91     14.67 o 
 -17   1   1     3546.08     3487.96     47.32 o 
 -15   1   1      826.70      747.29     15.13 o 
 -13   1   1     4335.13     4635.90     52.54 o 
 -11   1   1     3505.68     3557.83     37.04 o 
  -9   1   1     8174.03     8717.97    123.85 o 
  -7   1   1     2493.60     2450.12     46.80 o 
  -5   1   1     4026.79     3945.95     37.56 o 
  -3   1   1     1314.36     1330.97     15.70 o 
  -1   1   1    12108.33    11341.97    118.45 o 
   1   1   1     1510.52     1416.46     13.74 o 
   3   1   1     5041.68     5016.89     33.43 o 
   5   1   1     1639.58     1664.49     22.76 o 
   7   1   1     7523.27     7214.18    102.61 o 
   9   1   1      106.08      112.67      6.05 o 
  11   1   1     1980.04     1928.93     25.10 o 
  13   1   1    13284.10    13608.66    104.44 o 
  15   1   1     1939.85     2014.39     20.04 o 
  17   1   1     4972.09     4823.49     55.10 o 
  19   1   1     2748.17     2742.30     43.90 o 
  21   1   1      442.80      439.25     22.52 o 
  23   1   1       27.75       30.08      5.10 o 
  25   1   1      101.84       99.33     13.76 o 
  27   1   1      122.22      110.41     15.12 o 
  29   1   1      156.77      136.54     27.45 o 
  31   1   1       35.24       28.50      7.68 o 
 -30   2   1      385.55      383.12     49.65 o 
 -28   2   1     1259.75     1334.86     39.72 o 
 -26   2   1     1067.59     1069.67     39.10 o 
 -24   2   1     1634.83     1651.33     29.85 o 
 -22   2   1     2180.53     2158.87     62.51 o 
 -20   2   1     2243.70     2280.46     39.94 o 
 -18   2   1     1201.47     1331.58     27.59 o 
 -16   2   1     5063.78     5394.50     68.49 o 
 -14   2   1     3927.32     4053.23     60.11 o 
 -12   2   1       18.63       10.86      2.48 o 
 -10   2   1     7218.15     7327.11     92.73 o 
  -8   2   1     4070.40     4272.22     36.08 o 
  -6   2   1     1203.04     1400.54     16.75 o 
  -4   2   1      848.49      806.89     10.51 o 
  -2   2   1       24.93       21.75      2.61 o 
   0   2   1      194.55      212.03      7.14 o 
   2   2   1     1644.03     1661.93     16.45 o 
   4   2   1      947.93      868.24     10.92 o 
   6   2   1      944.35     1088.67     15.54 o 
   8   2   1      762.03      584.05     19.57 o 
  10   2   1     3783.72     3976.01     35.04 o 
  12   2   1     2868.92     2882.66     36.03 o 
  14   2   1     4467.21     4372.85     56.47 o 
  16   2   1       87.65      105.20     12.96 o 
  18   2   1       67.43       70.29      7.40 o 
  20   2   1     2003.70     2104.34     47.99 o 
  22   2   1        4.93        8.03      3.40 o 
  24   2   1      571.29      572.14     28.61 o 
  26   2   1     1268.80     1273.61     53.64 o 
  28   2   1       97.45      119.37     15.74 o 
  30   2   1      375.41      343.48     33.41 o 
 -29   3   1      161.88      135.26     24.30 o 
 -27   3   1      231.31      179.97     38.46 o 
 -25   3   1      171.15      191.31     25.41 o 
 -23   3   1      145.37      166.58     20.23 o 
 -21   3   1      650.79      764.33     38.96 o 
 -19   3   1      715.42      746.88     42.56 o 
 -17   3   1      514.88      511.86     23.64 o 
 -15   3   1     1161.20     1148.33     24.96 o 
 -13   3   1     1477.11     1422.14     27.26 o 
 -11   3   1     1240.32     1155.76     24.18 o 
  -9   3   1     2576.02     2505.58     39.99 o 
  -7   3   1     5231.17     5070.37     41.52 o 
  -5   3   1     3667.32     3486.55     35.93 o 
  -3   3   1     4977.62     4821.38     35.80 o 
  -1   3   1     4120.55     4037.63     32.52 o 
   1   3   1     7282.01     7680.74     84.71 o 
   3   3   1    13032.05    13138.39    127.45 o 
   5   3   1     5533.21     5373.99     33.89 o 
   7   3   1     6299.34     6217.65     65.54 o 
   9   3   1     4157.70     4092.76     70.64 o 
  11   3   1     4097.06     3984.77     73.86 o 
  13   3   1     3504.47     3536.51     63.75 o 
  15   3   1     1856.87     1833.14     44.78 o 
  17   3   1     2407.14     2425.45     58.76 o 
  19   3   1     2178.85     2239.99     76.27 o 
  21   3   1     1685.23     1825.57     54.51 o 
  23   3   1      767.58      787.88     39.55 o 
  25   3   1      404.89      461.25     49.60 o 
  27   3   1      383.60      396.33     48.64 o 
 -26   4   1      227.29      247.88     44.88 o 
 -24   4   1      759.69      821.36     98.02 o 
 -22   4   1      699.37      688.93     56.61 o 
 -20   4   1     1322.04     1258.91    114.69 o 
 -18   4   1      831.24      841.07     33.46 o 
 -16   4   1      443.06      536.44     67.67 o 
 -14   4   1     1782.71     1835.29     48.21 o 
 -12   4   1     2387.51     2505.47     65.48 o 
 -10   4   1     1050.94     1069.94     24.42 o 
  -8   4   1     2157.50     2102.73     40.76 o 
  -6   4   1     8512.25     8857.19    116.78 o 
  -4   4   1     4604.80     4830.06     51.50 o 
  -2   4   1     1241.85     1264.20     23.02 o 
   0   4   1     3494.02     3688.30     42.00 o 
   2   4   1      945.47      946.98     20.46 o 
   4   4   1     1437.12     1452.78     26.89 o 
   6   4   1     3856.95     4074.60     64.50 o 
   8   4   1      927.14      958.24     20.02 o 
  10   4   1     1954.02     1968.52     48.89 o 
  12   4   1      203.57      224.98     35.44 o 
  14   4   1      361.90      358.37     46.35 o 
  16   4   1     2013.46     2065.12     78.95 o 
  18   4   1     1377.66     1530.31     53.26 o 
  20   4   1      197.16      240.53     27.99 o 
  22   4   1     1276.43     1451.09     70.77 o 
  24   4   1      347.26      311.99     45.81 o 
  26   4   1      193.06      180.40     36.93 o 
 -23   5   1      199.67      191.11     54.30 o 
 -21   5   1      689.80      678.61     74.16 o 
 -19   5   1     1021.54     1108.73     63.34 o 
 -17   5   1       23.26       25.24      6.59 o 
 -15   5   1      304.83      282.31     44.72 o 
 -13   5   1     1259.09     1325.33     56.24 o 
 -11   5   1      803.36      759.01     48.56 o 
  -9   5   1     1015.20     1103.54     39.34 o 
  -7   5   1     3268.19     3456.84     59.06 o 
  -5   5   1     5052.15     5426.31     57.31 o 
  -3   5   1      910.43      943.03     21.60 o 
  -1   5   1      643.00      668.43     20.88 o 
   1   5   1     1797.50     1935.99     34.78 o 
   3   5   1      644.07      619.23     22.51 o 
   5   5   1      976.19     1052.37     24.98 o 
   7   5   1     1358.47     1363.25     47.79 o 
   9   5   1     1686.98     1770.76     53.09 o 
  11   5   1      982.33     1079.23     53.14 o 
  13   5   1      160.94      190.24     30.06 o 
  15   5   1      437.37      458.03     39.87 o 
  17   5   1      168.76      157.82     27.62 o 
  19   5   1      100.38       95.11     23.47 o 
  21   5   1      405.51      482.40     63.14 o 
 -16   6   1      631.86      630.62    119.33 o 
 -14   6   1      372.31      380.47     64.27 o 
 -12   6   1      423.59      389.10     54.21 o 
 -10   6   1      193.44      182.89     46.11 o 
  -8   6   1      543.13      555.15     45.81 o 
  -6   6   1      189.43      186.86     18.93 o 
  -4   6   1       98.98      100.35     13.04 o 
  -2   6   1      788.49      838.13     36.25 o 
   0   6   1      569.78      619.26     27.08 o 
   2   6   1     2770.57     3124.27     57.24 o 
   4   6   1     1103.91     1178.24     42.41 o 
   6   6   1       33.77       24.83      6.45 o 
   8   6   1      584.32      602.82     56.71 o 
  10   6   1      601.37      668.79     50.00 o 
  12   6   1      390.15      381.71     54.32 o 
  14   6   1      597.30      556.85     39.47 o 
  16   6   1      265.42      309.74     65.99 o 
  -5   7   1       98.37       85.87     29.32 o 
  -3   7   1       42.86       39.52     21.97 o 
  -1   7   1       72.02       65.87     21.91 o 
   1   7   1       35.17       31.13      8.04 o 
   3   7   1        2.40        5.69      3.97 o 
   5   7   1       69.54       64.69     15.35 o 
 -32   0   2       17.98       19.82      6.44 o 
 -30   0   2      790.45      800.64     64.09 o 
 -28   0   2      780.25      844.18     79.64 o 
 -26   0   2     2317.08     2478.60    124.31 o 
 -24   0   2     2962.06     3112.18    141.92 o 
 -22   0   2     3507.85     3485.40    105.96 o 
 -20   0   2       54.55       62.90      9.57 o 
 -18   0   2     8157.04     8496.49    218.29 o 
 -16   0   2      643.99      650.64     26.15 o 
 -14   0   2     9165.65     8875.90    111.86 o 
 -12   0   2    17511.10    16541.03    664.73 o 
 -10   0   2     5938.57     5726.23     57.36 o 
  -8   0   2     4825.07     4185.08     55.41 o 
  -6   0   2     4921.72     4368.32     48.46 o 
  -4   0   2    23908.59    20559.18    619.91 o 
  -2   0   2      219.34      161.85      5.78 o 
   4   0   2    30082.79    25674.82    677.84 o 
   6   0   2     9358.44     8763.50     41.10 o 
   8   0   2    11714.31    12332.68     56.39 o 
  10   0   2     3154.20     2878.72     32.31 o 
  12   0   2    25171.30    25567.15    397.81 o 
  14   0   2     4059.60     3859.57     68.76 o 
  16   0   2     7377.18     7168.84    216.01 o 
  18   0   2     5631.84     5896.91    154.28 o 
  20   0   2     4277.97     4416.32    136.24 o 
  22   0   2     4127.44     4043.49    112.23 o 
  24   0   2     1503.88     1564.84     59.23 o 
  26   0   2     1707.73     1742.61     74.04 o 
  28   0   2     1108.99     1055.81     66.00 o 
  30   0   2      916.14      946.46    123.67 o 
 -31   1   2      454.05      448.28     53.56 o 
 -29   1   2      280.89      254.24     24.89 o 
 -27   1   2     1663.63     1703.67     51.96 o 
 -25   1   2      941.98      938.96     27.32 o 
 -23   1   2      895.03      883.23     21.48 o 
 -21   1   2     6589.75     6704.12    105.93 o 
 -19   1   2     5329.45     5360.46     69.49 o 
 -17   1   2     2356.43     2346.83     35.90 o 
 -15   1   2     4497.11     4287.47     72.35 o 
 -13   1   2    12361.88    12411.60    183.44 o 
 -11   1   2    24860.08    25558.76    287.18 o 
  -9   1   2    16760.33    16202.49    234.26 o 
  -7   1   2     2134.65     1800.26     20.76 o 
  -5   1   2     8393.72     7940.86     51.29 o 
  -3   1   2    95797.67    77650.45    703.46 o 
  -1   1   2    11424.04    10618.97     78.08 o 
   1   1   2     2498.29     2494.16     37.56 o 
   3   1   2    19644.48    18373.35    294.07 o 
   5   1   2     2332.97     2342.46     28.59 o 
   7   1   2       89.86       67.07      6.11 o 
   9   1   2     3207.63     2864.89     49.29 o 
  11   1   2     2100.10     1811.24     32.78 o 
  13   1   2     2003.57     1672.01     37.36 o 
  15   1   2     1645.55     1542.92     27.53 o 
  17   1   2     1661.90     1638.77     33.71 o 
  19   1   2      598.78      665.45     25.76 o 
  21   1   2      267.06      291.75     16.56 o 
  23   1   2      968.69      965.36     38.00 o 
  25   1   2      554.49      598.76     22.80 o 
  27   1   2     1635.39     1801.86     48.28 o 
  29   1   2      800.02      793.01     33.17 o 
  31   1   2       93.41       73.98     19.21 o 
 -30   2   2       52.25       29.14      9.30 o 
 -28   2   2      198.45      161.05     23.86 o 
 -26   2   2      797.36      788.54     34.08 o 
 -24   2   2      438.25      427.10     43.77 o 
 -22   2   2     1273.31     1300.01     44.36 o 
 -20   2   2     1973.96     1985.25     37.07 o 
 -18   2   2     2699.88     2830.24     49.12 o 
 -16   2   2     1220.27     1209.32     25.05 o 
 -14   2   2      135.04      172.55     11.49 o 
 -12   2   2     2065.41     2094.82     27.30 o 
 -10   2   2     3377.35     3097.99     31.03 o 
  -8   2   2      327.77      321.85     11.75 o 
  -6   2   2     5036.24     5299.14     56.90 o 
  -4   2   2     5323.10     4897.19     71.57 o 
  -2   2   2     1293.71     1106.50     12.58 o 
   0   2   2     1601.78     1517.76     16.44 o 
   2   2   2     3712.29     3611.32     32.91 o 
   4   2   2     6270.27     6149.56     31.55 o 
   6   2   2     6534.85     6296.74    104.17 o 
   8   2   2    10313.84    10665.65     88.12 o 
  10   2   2     5942.44     6018.83     60.65 o 
  12   2   2     6183.29     6299.00    119.60 o 
  14   2   2     4269.86     4403.72     65.90 o 
  16   2   2      164.37      150.57     12.74 o 
  18   2   2     1505.96     1451.90     33.94 o 
  20   2   2     7153.82     7105.33    141.00 o 
  22   2   2      236.40      252.71     19.37 o 
  24   2   2       35.87       48.15      7.52 o 
  26   2   2      570.79      574.79     43.50 o 
  28   2   2      285.33      268.17     28.23 o 
  30   2   2      407.18      403.06     38.62 o 
 -29   3   2      661.12      608.69     88.70 o 
 -27   3   2      299.75      287.47     47.51 o 
 -25   3   2        7.94       11.07      4.20 o 
 -23   3   2      457.55      407.18     27.15 o 
 -21   3   2      550.62      519.29     24.63 o 
 -19   3   2      344.35      366.15     16.80 o 
 -17   3   2      670.73      719.12     21.81 o 
 -15   3   2        8.18       11.74      2.93 o 
 -13   3   2       28.61       34.51      5.26 o 
 -11   3   2      626.23      584.73     15.84 o 
  -9   3   2       42.76       36.11      5.00 o 
  -7   3   2       64.38       43.19      5.31 o 
  -5   3   2      952.27      921.89     18.35 o 
  -3   3   2        8.39       14.47      3.01 o 
  -1   3   2      958.18      958.79     16.91 o 
   1   3   2      128.80      204.22     11.33 o 
   3   3   2      308.48      264.57     10.83 o 
   5   3   2    22612.85    23625.78     76.61 o 
   7   3   2     4471.28     4307.98     79.55 o 
   9   3   2      137.14      106.71     20.30 o 
  11   3   2     2609.32     2633.44     53.94 o 
  13   3   2      932.60      883.37     31.49 o 
  15   3   2      862.09      900.32     28.17 o 
  17   3   2      647.10      644.54     24.63 o 
  19   3   2      511.23      537.31     42.52 o 
  21   3   2      740.80      786.91     39.59 o 
  23   3   2      354.92      330.87     40.35 o 
  25   3   2      109.53      101.71     17.65 o 
  27   3   2       13.49       18.78      5.99 o 
 -26   4   2      189.93      166.57     28.59 o 
 -24   4   2      114.17       94.36     25.38 o 
 -22   4   2      127.47      126.60     24.71 o 
 -20   4   2       51.09       58.31     14.21 o 
 -18   4   2      653.01      528.56     47.74 o 
 -16   4   2      234.78      223.24     22.10 o 
 -14   4   2      144.49      130.77     19.19 o 
 -12   4   2       95.10       91.51     13.55 o 
 -10   4   2       21.92       18.79      3.79 o 
  -8   4   2      202.27      188.80     12.54 o 
  -6   4   2     1589.68     1573.15     28.65 o 
  -4   4   2      104.67       97.57     13.22 o 
  -2   4   2       75.25       63.85      7.62 o 
   0   4   2       11.15       11.85      2.53 o 
   2   4   2        8.63        9.29      2.42 o 
   4   4   2        0.97        2.75      1.60 o 
   6   4   2       51.76       51.41      5.66 o 
   8   4   2       19.56       22.70      4.56 o 
  10   4   2       48.59       70.00     17.29 o 
  12   4   2     1457.25     1454.66     45.25 o 
  14   4   2      137.77      124.51     20.52 o 
  16   4   2     1238.84     1205.21     47.10 o 
  18   4   2        4.56        5.40      3.60 o 
  20   4   2       44.85       46.08      8.34 o 
  22   4   2        4.91        4.98      3.40 o 
  24   4   2       45.37       55.08     10.58 o 
 -23   5   2      311.49      266.69     78.20 o 
 -21   5   2       36.08       38.31      9.70 o 
 -19   5   2       65.29       76.09     23.36 o 
 -17   5   2     1450.70     1469.62    106.70 o 
 -15   5   2       27.30       30.63      7.14 o 
 -13   5   2        9.30        6.42      3.34 o 
 -11   5   2       15.99       23.18      5.02 o 
  -9   5   2       74.66       69.54     12.97 o 
  -7   5   2     3113.21     3220.72     97.77 o 
  -5   5   2      832.23      891.74     23.99 o 
  -3   5   2     1247.95     1309.27     28.31 o 
  -1   5   2       15.13       20.91      3.98 o 
   1   5   2       76.33       71.75      8.75 o 
   3   5   2       10.68        8.67      2.93 o 
   5   5   2       64.89       67.48      8.40 o 
   7   5   2      142.41      132.09     22.82 o 
   9   5   2        8.35       15.80      5.07 o 
  11   5   2        1.82        2.40      3.27 o 
  13   5   2       73.17       74.18     12.96 o 
  15   5   2      155.60      146.93     34.00 o 
  17   5   2      211.59      165.71     27.76 o 
  19   5   2        0.51        2.81      3.78 o 
  21   5   2       27.58       24.71      5.58 o 
 -16   6   2       16.81       11.28      6.21 o 
 -14   6   2        2.52        3.40      5.00 o 
 -12   6   2       15.06        8.07      5.64 o 
 -10   6   2        5.86        5.47      3.13 o 
  -8   6   2       90.35       75.55     17.51 o 
  -6   6   2       53.64       58.31     10.56 o 
  -4   6   2       44.37       46.82      9.35 o 
  -2   6   2      293.94      302.65     20.75 o 
   0   6   2      140.68      144.87     16.57 o 
   2   6   2        7.33        5.95      2.99 o 
   4   6   2       24.74       22.80      5.09 o 
   6   6   2      679.73      681.42     52.41 o 
   8   6   2     1351.27     1431.93     65.44 o 
  10   6   2      365.87      369.09     47.53 o 
  12   6   2       58.66       73.64     17.42 o 
  14   6   2      318.37      295.21     71.40 o 
  16   6   2      189.12      146.28     32.25 o 
  -5   7   2       21.55       27.88     10.51 o 
  -3   7   2        8.39       13.11      8.16 o 
  -1   7   2      208.75      190.02     87.19 o 
   1   7   2      872.14      893.44     34.49 o 
   3   7   2      105.10       97.47     16.10 o 
   5   7   2       75.21       83.03     21.02 o 
 -31   1   3      511.06      475.27     83.13 o 
 -29   1   3      638.24      638.57     30.83 o 
 -27   1   3      773.95      772.38     31.84 o 
 -25   1   3      371.24      371.43     20.14 o 
 -23   1   3        1.76        5.24      2.48 o 
 -21   1   3        1.71        5.62      3.17 o 
 -19   1   3        3.26        6.63      2.35 o 
 -17   1   3       85.75       99.72      8.31 o 
 -15   1   3      574.75      593.01     14.91 o 
 -13   1   3     1309.76     1269.67     19.69 o 
 -11   1   3     4471.60     4819.48     60.36 o 
  -9   1   3     8506.32     9118.30    112.15 o 
  -7   1   3       72.33       48.46      5.45 o 
  -5   1   3     2566.55     2899.45     49.73 o 
   3   1   3      605.38      564.55     23.19 o 
   5   1   3    10898.86    10816.12    151.85 o 
   7   1   3       84.00       69.80      4.02 o 
   9   1   3      428.75      455.40      9.40 o 
  11   1   3     2766.48     2700.65     40.44 o 
  13   1   3      553.29      512.45     12.72 o 
  15   1   3     1119.29     1092.10     21.22 o 
  17   1   3      998.56     1041.70     22.63 o 
  19   1   3      116.03      154.59     11.76 o 
  21   1   3      212.50      188.49     18.55 o 
  23   1   3      478.66      455.22     28.08 o 
  25   1   3       48.04       42.32      8.49 o 
  27   1   3        4.94        2.22      3.72 o 
  29   1   3      618.30      578.53     58.82 o 
 -30   2   3        3.50        3.67      3.30 o 
 -28   2   3      344.79      322.18     54.02 o 
 -26   2   3      649.34      640.32     47.83 o 
 -24   2   3      592.03      539.17     24.51 o 
 -22   2   3      696.11      750.93     36.51 o 
 -20   2   3     1113.76     1061.53     26.14 o 
 -18   2   3      527.69      487.86     23.02 o 
 -16   2   3     1786.07     1810.62     31.19 o 
 -14   2   3     5018.41     4957.57     66.87 o 
 -12   2   3      799.33      749.46     14.59 o 
 -10   2   3     1281.91     1161.13     16.82 o 
  -8   2   3     2119.49     1875.51     23.29 o 
  -6   2   3     4334.58     4228.57     52.24 o 
  -4   2   3    15537.18    15512.58    317.29 o 
  -2   2   3     6613.95     6245.53     47.23 o 
   0   2   3    22045.10    21951.90    211.57 o 
   2   2   3     8625.57     8660.23    104.59 o 
   4   2   3     3411.65     3138.69     31.02 o 
   6   2   3     6849.23     7093.91     52.25 o 
   8   2   3     1707.53     1497.04     83.14 o 
  10   2   3     2460.95     2311.28     31.51 o 
  12   2   3     1314.52     1281.39     31.02 o 
  14   2   3     3269.38     3256.15     56.66 o 
  16   2   3     2858.36     2899.73     50.60 o 
  18   2   3      372.92      386.27     26.50 o 
  20   2   3       32.67       32.01      5.42 o 
  22   2   3        4.27        4.74      4.33 o 
  24   2   3       19.80       13.87      4.18 o 
  26   2   3      319.75      292.31     41.10 o 
  28   2   3       36.90       36.50      9.64 o 
 -29   3   3      238.92      229.22     50.24 o 
 -27   3   3      597.18      605.73     44.07 o 
 -25   3   3      548.43      529.66     61.65 o 
 -23   3   3      522.56      540.65     32.51 o 
 -21   3   3      553.72      625.54     32.22 o 
 -19   3   3      394.55      503.24     27.34 o 
 -17   3   3      922.82      875.49     35.74 o 
 -15   3   3      728.82      678.51     18.94 o 
 -13   3   3      582.79      553.83     15.82 o 
 -11   3   3     1557.64     1488.75     29.16 o 
  -9   3   3     1728.57     1774.82     31.27 o 
  -7   3   3     1094.12     1031.35     18.23 o 
  -5   3   3     1341.39     1255.92     20.46 o 
  -3   3   3     2303.22     2315.89     30.02 o 
  -1   3   3      812.50      788.62     15.33 o 
   1   3   3      420.07      380.88     13.17 o 
   3   3   3     2865.13     3057.53     62.21 o 
   5   3   3     1798.97     1893.92     21.69 o 
   7   3   3     5794.83     5834.11    117.17 o 
   9   3   3     3467.07     3463.33     65.79 o 
  11   3   3      123.41      136.92     27.49 o 
  13   3   3     2437.01     2571.06     68.33 o 
  15   3   3     2397.21     2530.67     69.52 o 
  17   3   3     1461.03     1588.41     36.84 o 
  19   3   3     1934.13     2021.47     51.88 o 
  21   3   3     1213.61     1279.23     42.43 o 
  23   3   3     1274.82     1391.40     60.04 o 
  25   3   3      596.17      652.22     45.89 o 
  27   3   3      530.40      591.44     31.29 o 
 -26   4   3       53.76       55.64     14.04 o 
 -24   4   3      541.05      499.57     82.27 o 
 -22   4   3      543.24      585.59     53.42 o 
 -20   4   3      890.50      895.09     54.91 o 
 -18   4   3     2832.63     2896.24    131.27 o 
 -16   4   3     1437.46     1502.76     59.87 o 
 -14   4   3      937.72      980.62     47.76 o 
 -12   4   3     1754.35     1687.95     52.80 o 
 -10   4   3     5044.43     5073.40    154.97 o 
  -8   4   3     8437.59     8350.81    155.87 o 
  -6   4   3     2419.92     2368.50     39.72 o 
  -4   4   3     2458.03     2426.84     39.86 o 
  -2   4   3     3977.73     4225.04     53.79 o 
   0   4   3     1022.79     1009.88     24.22 o 
   2   4   3      989.51     1012.27     27.68 o 
   4   4   3     2244.96     2323.21     37.15 o 
   6   4   3     1881.77     1842.89     39.65 o 
   8   4   3     1406.15     1336.73     48.44 o 
  10   4   3     1626.83     1723.31     48.62 o 
  12   4   3     1830.56     1898.58     49.86 o 
  14   4   3      109.67      114.21     26.85 o 
  16   4   3      174.95      196.81     22.69 o 
  18   4   3     1431.85     1535.37     63.32 o 
  20   4   3      870.89      954.80     39.92 o 
  22   4   3     1471.21     1652.12     48.27 o 
  24   4   3      565.04      586.98     54.54 o 
 -23   5   3      437.07      483.24     86.99 o 
 -21   5   3      323.95      320.23     65.36 o 
 -19   5   3     1275.31     1241.30     83.98 o 
 -17   5   3     1157.60     1217.01    163.95 o 
 -15   5   3      663.80      648.71     55.24 o 
 -13   5   3      227.69      262.51     24.25 o 
 -11   5   3      764.66      750.81     36.21 o 
  -9   5   3     2657.41     2726.63    107.11 o 
  -7   5   3      535.76      568.05     26.92 o 
  -5   5   3     1588.57     1726.82     63.96 o 
  -3   5   3     3707.52     3985.82     56.87 o 
  -1   5   3      644.99      637.05     22.38 o 
   1   5   3      380.85      402.77     31.39 o 
   3   5   3      148.92      153.73     16.58 o 
   5   5   3      333.32      328.24     22.85 o 
   7   5   3     1377.97     1471.73     52.27 o 
   9   5   3      616.73      628.11     33.89 o 
  11   5   3      563.57      592.74     41.77 o 
  13   5   3     1090.64     1159.58     48.95 o 
  15   5   3      583.29      624.20     46.55 o 
  17   5   3      229.61      266.90     28.96 o 
  19   5   3      506.59      535.76     38.92 o 
  21   5   3      255.04      262.48     33.05 o 
 -16   6   3      828.62      887.52     62.40 o 
 -14   6   3      427.50      442.28    117.96 o 
 -12   6   3      179.73      173.43     38.42 o 
 -10   6   3      341.77      342.72     93.64 o 
  -8   6   3       85.56       95.17     13.85 o 
  -6   6   3       45.37       48.45     10.23 o 
  -4   6   3       46.78       49.53      8.03 o 
  -2   6   3      466.84      465.01     25.24 o 
   0   6   3      131.71      133.57     16.03 o 
   2   6   3      170.94      172.68     21.51 o 
   4   6   3     1310.15     1347.62     50.36 o 
   6   6   3      323.70      347.32     34.89 o 
   8   6   3      130.35      167.62     22.31 o 
  10   6   3      128.24      131.18     18.62 o 
  12   6   3       85.42       92.15     20.36 o 
  14   6   3      525.66      510.48     60.77 o 
  -3   7   3        7.62        8.16      7.21 o 
  -1   7   3      731.79      749.54     40.95 o 
   1   7   3      716.77      706.15     48.63 o 
 -32   0   4      383.73      365.63     39.95 o 
 -30   0   4     1575.87     1564.32     52.76 o 
 -28   0   4     2041.77     2151.26    102.14 o 
 -26   0   4      206.31      201.47     26.44 o 
 -24   0   4     8949.72     9814.90    362.27 o 
 -22   0   4     6022.96     6637.69    296.99 o 
 -20   0   4      257.66      257.84     19.73 o 
 -18   0   4     2289.37     2349.71     67.09 o 
 -16   0   4     6227.40     6010.48    111.58 o 
 -14   0   4    18213.87    18718.10    454.77 o 
 -12   0   4    23283.77    23323.84    175.34 o 
 -10   0   4      585.52      509.01     24.14 o 
  -8   0   4     2718.55     2557.39     46.46 o 
  -6   0   4     1764.30     1590.64     86.63 o 
  -4   0   4     1275.56     1335.42     18.32 o 
  -2   0   4     1904.90     2108.40     67.87 o 
   0   0   4     3761.99     3861.80     51.85 o 
   2   0   4     3119.10     3156.53     31.12 o 
   4   0   4     1121.60     1311.79     21.44 o 
   6   0   4     6285.92     6388.61     82.55 o 
   8   0   4     2219.30     2095.41     47.68 o 
  10   0   4       87.20      207.04     11.46 o 
  12   0   4     4611.63     4536.23     56.95 o 
  14   0   4     4517.88     4627.02     75.39 o 
  16   0   4     6220.45     6305.88     87.23 o 
  18   0   4     5390.86     5549.55    104.32 o 
  20   0   4     2295.46     2240.46     73.17 o 
  22   0   4     1905.28     1894.51     63.27 o 
  24   0   4     1575.74     1648.41     46.59 o 
  26   0   4     1736.25     1695.07    148.47 o 
  28   0   4      836.90      842.42     53.15 o 
  30   0   4      406.97      391.07     37.60 o 
 -31   1   4      186.60      153.18     22.26 o 
 -29   1   4      588.34      611.82     30.50 o 
 -27   1   4      971.30      963.30     34.37 o 
 -25   1   4       64.67       79.07      9.81 o 
 -23   1   4      624.40      635.45     28.12 o 
 -21   1   4     4287.66     4411.35     80.51 o 
 -19   1   4     1098.24     1115.45     27.79 o 
 -17   1   4     2965.15     2883.77     45.05 o 
 -15   1   4    10961.79    10979.33    276.25 o 
 -13   1   4     2922.27     2582.65     68.06 o 
 -11   1   4     3264.42     2973.63     57.67 o 
  -9   1   4    13786.50    14299.81    253.93 o 
  -7   1   4    14968.40    15292.01    158.00 o 
  -5   1   4     1519.95     1303.24     19.14 o 
  -3   1   4     5177.13     5369.48     49.79 o 
  -1   1   4    30239.32    30253.83    285.21 o 
   1   1   4    16954.59    17162.60    204.20 o 
   3   1   4    10618.41    10856.73    190.67 o 
   5   1   4      531.98      471.33     11.67 o 
   7   1   4     5530.66     5355.21     37.96 o 
   9   1   4    13511.26    14082.72    110.03 o 
  11   1   4     4011.06     4177.04     45.82 o 
  13   1   4     4589.06     4498.67     55.29 o 
  15   1   4     4568.61     4747.77     93.69 o 
  17   1   4     4505.74     4300.19     68.54 o 
  19   1   4     2868.48     2750.19     49.76 o 
  21   1   4       32.11       48.22      7.98 o 
  23   1   4      711.46      757.65     24.11 o 
  25   1   4      950.27      897.83     48.06 o 
  27   1   4      234.18      257.87     24.33 o 
  29   1   4      574.54      611.72     54.81 o 
 -30   2   4      555.19      550.67     44.04 o 
 -28   2   4       58.07       40.45      7.84 o 
 -26   2   4      515.27      455.30     55.59 o 
 -24   2   4     1018.91      995.77     28.48 o 
 -22   2   4     1005.86     1009.57     40.20 o 
 -20   2   4     1526.28     1592.07     34.99 o 
 -18   2   4      566.80      548.45     18.03 o 
 -16   2   4     2230.76     2214.64     43.02 o 
 -14   2   4     1756.95     1700.39     49.55 o 
 -12   2   4       65.01       80.37      8.17 o 
 -10   2   4      425.31      335.98     19.82 o 
  -8   2   4     3763.55     3789.72     47.11 o 
  -6   2   4    13438.42    13800.22    197.64 o 
  -4   2   4     9210.91     8890.87    118.38 o 
  -2   2   4      583.41      772.74     15.61 o 
   0   2   4     1768.04     1477.87     22.35 o 
   2   2   4    15095.91    16034.30    201.28 o 
   4   2   4     2105.43     2098.27     22.84 o 
   6   2   4     1270.87     1170.54     17.42 o 
   8   2   4     6210.04     6246.45     71.45 o 
  10   2   4     2754.60     2722.60     47.07 o 
  12   2   4      468.65      445.60     30.01 o 
  14   2   4     1693.76     1728.21     35.76 o 
  16   2   4      703.25      713.15     37.14 o 
  18   2   4        7.80        9.01      3.31 o 
  20   2   4      913.31      895.10     45.13 o 
  22   2   4     1233.49     1268.13     35.47 o 
  24   2   4      680.37      718.10     41.19 o 
  26   2   4      510.49      508.89     42.44 o 
  28   2   4       12.51        8.07      6.23 o 
 -29   3   4      195.51      151.80     36.16 o 
 -27   3   4       86.39       81.10     17.14 o 
 -25   3   4      330.82      296.84     49.90 o 
 -23   3   4       95.17      110.60     14.03 o 
 -21   3   4      459.49      437.18     24.54 o 
 -19   3   4     1207.93     1140.80     52.13 o 
 -17   3   4      301.99      242.62     24.19 o 
 -15   3   4        9.61       11.76      3.11 o 
 -13   3   4     1429.36     1432.07     48.90 o 
 -11   3   4        4.03        3.83      1.58 o 
  -9   3   4      587.18      478.69     13.97 o 
  -7   3   4     3359.95     3277.24     43.95 o 
  -5   3   4      981.04      894.01     19.14 o 
  -3   3   4      341.32      278.11     11.83 o 
  -1   3   4     2368.85     2344.18     36.03 o 
   1   3   4     1168.94     1207.87     19.32 o 
   3   3   4        4.89       14.01      2.75 o 
   5   3   4     2880.97     2904.80     47.03 o 
   7   3   4     1942.84     2030.02     38.54 o 
   9   3   4     3987.17     4054.62    110.53 o 
  11   3   4     2349.05     2479.54     56.43 o 
  13   3   4     5307.35     5587.19    115.51 o 
  15   3   4       22.11       23.06      5.26 o 
  17   3   4     3253.06     3491.51     80.49 o 
  19   3   4      118.13      107.40     12.41 o 
  21   3   4      134.43      136.49     22.74 o 
  23   3   4      526.55      510.26     53.64 o 
  25   3   4       59.97       62.76     11.47 o 
  27   3   4      156.00      118.34     23.60 o 
 -26   4   4       49.58       46.95     13.56 o 
 -24   4   4        0.91        5.26      6.56 o 
 -22   4   4       12.03        6.22      5.00 o 
 -20   4   4       17.39       13.17      4.81 o 
 -18   4   4        0.27        2.46      2.66 o 
 -16   4   4      197.43      171.74     21.28 o 
 -14   4   4       29.76       23.66      5.73 o 
 -12   4   4      152.95      142.21     25.20 o 
 -10   4   4      237.14      204.37     15.66 o 
  -8   4   4       78.93       84.54     11.80 o 
  -6   4   4     3945.52     4028.30     63.40 o 
  -4   4   4     1219.19     1229.94     32.47 o 
  -2   4   4      199.23      207.50     21.13 o 
   0   4   4     1268.50     1258.90     27.19 o 
   2   4   4     1325.44     1365.61     30.78 o 
   4   4   4      208.52      207.44     13.89 o 
   6   4   4       52.78       73.37     15.52 o 
   8   4   4      593.39      595.69     29.15 o 
  10   4   4      236.88      234.98     25.21 o 
  12   4   4       23.98       24.53      5.20 o 
  14   4   4      625.24      688.38     40.55 o 
  16   4   4       22.96       23.95      6.46 o 
  18   4   4        4.05        4.97      3.08 o 
  20   4   4      111.58      106.08     18.92 o 
  22   4   4       40.65       30.51      5.98 o 
  24   4   4       47.86       43.41      7.73 o 
 -21   5   4        1.04        3.62      6.55 o 
 -19   5   4       44.21       43.58     15.16 o 
 -17   5   4        1.59        8.96      4.97 o 
 -15   5   4       10.43        5.54      4.17 o 
 -13   5   4        0.24        3.34      2.71 o 
 -11   5   4      109.41      109.28     13.87 o 
  -9   5   4      120.61      118.03     26.14 o 
  -7   5   4       53.72       55.47      8.50 o 
  -5   5   4     1563.36     1532.03     53.00 o 
  -3   5   4      436.88      440.39     32.03 o 
  -1   5   4      357.53      349.22     22.34 o 
   1   5   4        1.41        2.73      1.81 o 
   3   5   4       18.27       16.54      3.59 o 
   5   5   4     1431.74     1403.24     45.12 o 
   7   5   4      336.53      320.88     31.57 o 
   9   5   4       37.83       40.58      8.00 o 
  11   5   4      175.41      173.98     26.64 o 
  13   5   4        3.10        0.98      5.18 o 
  15   5   4        3.10        6.79      3.83 o 
  17   5   4        1.72        9.56      4.21 o 
  19   5   4        5.31        2.73      3.73 o 
 -16   6   4        1.27        6.13      6.98 o 
 -14   6   4       28.39       22.32      9.90 o 
 -12   6   4       10.51       14.19      6.86 o 
 -10   6   4      103.39       99.82     19.46 o 
  -8   6   4       93.53       95.98     21.20 o 
  -6   6   4       35.53       40.59      9.02 o 
  -4   6   4      242.00      240.94     24.82 o 
  -2   6   4      315.62      301.86     28.06 o 
   0   6   4       65.68       68.64     10.95 o 
   2   6   4       35.29       32.60      7.33 o 
   4   6   4       86.70       79.46     14.17 o 
   6   6   4        9.79       11.46      7.70 o 
   8   6   4       61.73       57.52     14.05 o 
  10   6   4      368.26      350.83     34.41 o 
  12   6   4       28.84       24.33      6.45 o 
  14   6   4        6.53        5.21      5.28 o 
 -31   1   5      115.32       88.61     18.30 o 
 -29   1   5      157.70      156.59     19.82 o 
 -27   1   5      223.61      193.61     26.01 o 
 -25   1   5     2647.16     2671.23     89.37 o 
 -23   1   5       55.48       55.27      7.41 o 
 -21   1   5      119.52      119.26     10.19 o 
 -19   1   5      116.18       98.25     10.21 o 
 -17   1   5        3.86        3.24      2.41 o 
 -15   1   5     1293.50     1286.63     46.47 o 
 -13   1   5     1894.37     1576.65     69.14 o 
 -11   1   5     1789.18     1748.04     50.26 o 
  -9   1   5     2810.99     2958.58     45.39 o 
  -7   1   5     1599.47     1416.82     32.53 o 
  -5   1   5     1762.57     1774.44     26.51 o 
  -3   1   5      948.20     1054.22     34.81 o 
  -1   1   5     1105.39     1095.26     42.94 o 
   1   1   5      435.65      440.40     13.35 o 
   3   1   5     3726.76     4162.20     40.99 o 
   5   1   5     4228.85     4632.81     44.34 o 
   7   1   5     1744.69     2026.56     24.80 o 
   9   1   5     1154.92     1307.81     18.17 o 
  11   1   5      233.71      250.73     14.88 o 
  13   1   5      259.71      266.52     13.47 o 
  15   1   5        4.83        6.00      2.67 o 
  17   1   5      178.46      162.23     19.82 o 
  19   1   5      180.54      152.00     19.23 o 
  21   1   5       28.52       22.25      5.03 o 
  23   1   5      291.24      271.51     27.01 o 
  25   1   5      174.93      174.45     21.07 o 
  27   1   5      268.35      265.35     28.16 o 
  29   1   5       63.09       54.17     15.55 o 
 -30   2   5       64.23       35.50     13.62 o 
 -28   2   5       56.60       42.58      7.51 o 
 -26   2   5       18.80       19.14      5.11 o 
 -24   2   5       10.81       12.96      3.87 o 
 -22   2   5       26.51       48.15      8.94 o 
 -20   2   5      214.62      221.60     32.73 o 
 -18   2   5       61.63       58.04      9.97 o 
 -16   2   5      173.21      157.03     12.74 o 
 -14   2   5     2117.01     2100.87     43.52 o 
 -12   2   5      767.07      772.08     24.09 o 
 -10   2   5     2593.08     2451.22     35.89 o 
  -8   2   5     2049.67     1963.99     27.01 o 
  -6   2   5      692.17      763.17     33.52 o 
  -4   2   5    14858.44    14580.22    202.83 o 
  -2   2   5    11812.31    11222.69    130.30 o 
   0   2   5     4165.49     4169.15     94.68 o 
   4   2   5     2683.47     2570.62     34.91 o 
   6   2   5      569.58      555.19     17.55 o 
   8   2   5      938.45      997.17     23.80 o 
  10   2   5     1153.39     1183.33     28.20 o 
  12   2   5     3201.72     3399.13     59.14 o 
  14   2   5      774.30      797.03     30.85 o 
  16   2   5     1698.37     1767.29     48.54 o 
  18   2   5     1546.22     1604.03     36.40 o 
  20   2   5      263.29      271.38     19.69 o 
  22   2   5       53.83       56.06     10.06 o 
  24   2   5        2.92        3.20      3.56 o 
  26   2   5      534.14      585.67     42.35 o 
  28   2   5      161.24      153.31     26.57 o 
 -27   3   5      512.35      465.44     40.15 o 
 -25   3   5      646.04      708.40     35.12 o 
 -23   3   5      901.55      972.61     47.90 o 
 -21   3   5     2211.00     2162.81     81.71 o 
 -19   3   5     1347.90     1453.35     58.19 o 
 -17   3   5     1625.69     1822.65     39.50 o 
 -15   3   5     1313.56     1271.19     43.92 o 
 -13   3   5     1459.77     1486.01     37.54 o 
 -11   3   5     5297.68     5460.54     97.63 o 
  -9   3   5     2438.22     2371.77     49.21 o 
  -7   3   5     2532.10     2666.54     46.47 o 
  -5   3   5     3321.17     3286.18     51.62 o 
  -3   3   5      905.33      841.31     24.69 o 
  -1   3   5      663.76      620.75     18.50 o 
   1   3   5      459.87      424.55     15.11 o 
   3   3   5     1823.74     1901.13     32.78 o 
   5   3   5      353.26      357.30     13.73 o 
   7   3   5      636.35      617.87     15.86 o 
   9   3   5     3393.20     3687.47     65.07 o 
  11   3   5      303.34      349.63     41.07 o 
  13   3   5      237.39      285.53     33.13 o 
  15   3   5      221.59      248.32     20.19 o 
  17   3   5       37.41       51.06      7.79 o 
  19   3   5     1587.50     1718.19     42.61 o 
  21   3   5      433.27      473.50     26.66 o 
  23   3   5      130.78      131.87     25.14 o 
  25   3   5      382.33      372.62     50.68 o 
 -26   4   5      157.60      156.77     50.71 o 
 -24   4   5      305.48      270.48     58.33 o 
 -22   4   5      933.21      882.25     60.42 o 
 -20   4   5      627.42      610.77     75.12 o 
 -18   4   5     1127.35     1166.95     56.20 o 
 -16   4   5      820.67      855.24     33.70 o 
 -14   4   5      972.12      983.24     46.00 o 
 -12   4   5     1993.30     2069.72     67.66 o 
 -10   4   5       10.98        9.88      4.14 o 
  -8   4   5     1871.03     1837.35     38.49 o 
  -6   4   5     8413.87     8375.84    110.91 o 
  -4   4   5      494.84      471.37     19.89 o 
  -2   4   5      611.23      596.05     22.15 o 
   0   4   5      875.30      869.93     24.74 o 
   2   4   5       46.25       41.39      7.26 o 
   4   4   5     3799.67     3965.46    104.61 o 
   6   4   5     4348.57     4389.76    110.87 o 
   8   4   5     1495.93     1545.74     43.69 o 
  10   4   5     2612.30     2882.48     86.14 o 
  12   4   5     1935.08     2026.20     61.26 o 
  14   4   5     1120.01     1228.85     42.27 o 
  16   4   5      885.70      985.10     90.47 o 
  18   4   5      648.22      694.23     41.58 o 
  20   4   5      393.34      432.03     34.94 o 
  22   4   5      776.89      846.42     59.44 o 
 -21   5   5      591.34      612.15     51.88 o 
 -19   5   5      739.42      772.69     44.29 o 
 -17   5   5      986.29     1074.29     84.11 o 
 -15   5   5      421.66      418.88     33.49 o 
 -13   5   5      636.71      665.26     44.55 o 
 -11   5   5      238.14      264.46     25.87 o 
  -9   5   5       66.93       74.14     12.24 o 
  -7   5   5      597.30      590.02     27.61 o 
  -5   5   5     1123.87     1147.69     35.05 o 
  -3   5   5      501.83      511.62     23.75 o 
  -1   5   5      606.11      623.76     24.13 o 
   1   5   5     2089.04     2066.47     55.45 o 
   3   5   5      299.04      306.96     23.14 o 
   5   5   5       67.81       95.92     13.88 o 
   7   5   5     1288.83     1413.22     41.09 o 
   9   5   5      768.06      791.29     31.07 o 
  11   5   5      819.53      867.79     55.73 o 
  13   5   5     1089.43     1165.00     54.54 o 
  15   5   5      572.03      624.69     30.99 o 
  17   5   5      416.18      421.72     49.73 o 
  19   5   5      444.07      441.61     57.97 o 
 -14   6   5      663.01      647.97    115.86 o 
 -12   6   5      287.89      260.64     77.11 o 
 -10   6   5      548.92      573.09     26.53 o 
  -8   6   5      193.08      197.01     21.24 o 
  -6   6   5       92.53       92.15     12.03 o 
  -4   6   5      265.15      243.38     41.42 o 
  -2   6   5      201.57      196.80     22.34 o 
   0   6   5      245.01      242.75     23.73 o 
   2   6   5      299.78      291.97     30.28 o 
   4   6   5      313.85      307.47     27.73 o 
   6   6   5      139.27      138.60     17.51 o 
   8   6   5      183.37      201.46     25.19 o 
  10   6   5      256.91      239.68     62.38 o 
  12   6   5       80.43       88.24     14.63 o 
 -30   0   6      629.24      638.04     70.34 o 
 -28   0   6     1286.73     1255.83     69.48 o 
 -26   0   6     2109.78     2126.14    222.37 o 
 -24   0   6     3146.43     3219.37    224.59 o 
 -22   0   6     2262.51     2231.74     97.36 o 
 -20   0   6     2140.94     2186.23     53.99 o 
 -18   0   6     7145.69     7343.28    134.45 o 
 -16   0   6      445.21      400.81     25.33 o 
 -14   0   6     1405.84     1273.53     61.92 o 
 -12   0   6    26480.83    28473.70    635.89 o 
 -10   0   6     7355.43     7916.90    100.31 o 
  -8   0   6     2762.47     2402.18    203.87 o 
  -6   0   6     3821.12     4035.66     48.78 o 
  -4   0   6      303.08      317.16     13.63 o 
  -2   0   6     5943.49     6305.61     66.20 o 
   0   0   6     8804.24     9442.49     86.94 o 
   2   0   6     2430.48     2502.99     38.13 o 
   4   0   6    12278.18    12654.31    186.59 o 
   6   0   6     8695.40     8961.33     74.17 o 
   8   0   6     1492.00     1599.67     31.53 o 
  10   0   6     4062.07     4058.67     87.22 o 
  12   0   6     3064.08     3121.27     63.04 o 
  14   0   6     2784.08     2524.75     64.97 o 
  16   0   6     3312.89     3104.53     80.79 o 
  18   0   6       16.01       14.93      5.22 o 
  20   0   6      124.75      129.60     17.98 o 
  22   0   6     2182.95     2086.33    130.97 o 
  24   0   6       16.88       24.75     11.64 o 
  26   0   6       80.53       83.72     20.67 o 
  28   0   6      371.30      300.84     39.08 o 
 -31   1   6      199.70      168.23     20.50 o 
 -29   1   6       88.48       72.78     12.95 o 
 -27   1   6     1609.76     1571.60     56.73 o 
 -25   1   6     1732.88     1745.03     39.04 o 
 -23   1   6        9.93       10.85      7.45 o 
 -21   1   6      432.57      447.43     22.49 o 
 -19   1   6     1866.61     1845.76     84.76 o 
 -17   1   6     1610.32     1612.74     47.40 o 
 -15   1   6     2085.09     2182.19     59.14 o 
 -13   1   6      733.44      772.08     65.53 o 
 -11   1   6     2130.50     2191.70     41.17 o 
  -9   1   6     1474.22     1460.40     26.33 o 
  -7   1   6      239.15      231.75     18.52 o 
  -5   1   6      874.49      885.82     14.61 o 
  -3   1   6      835.24      708.48     17.91 o 
  -1   1   6    13216.80    14083.84     84.48 o 
   1   1   6     5152.53     5572.32     44.56 o 
   3   1   6     5015.58     5116.92     42.74 o 
   5   1   6    12869.82    13690.26    129.41 o 
   7   1   6     1666.88     1627.22     21.10 o 
   9   1   6     2676.55     2640.00     41.66 o 
  11   1   6     5754.94     5974.46     81.17 o 
  13   1   6     5015.67     5144.46     76.49 o 
  15   1   6     4195.45     4268.49     97.23 o 
  17   1   6     2106.81     2108.44     63.92 o 
  19   1   6     2882.26     2877.39    106.96 o 
  21   1   6     1089.24     1089.39     42.60 o 
  23   1   6      417.86      423.07     48.00 o 
  25   1   6      307.39      294.60     26.89 o 
  27   1   6      104.65       92.39     26.34 o 
 -30   2   6      252.95      241.19     29.50 o 
 -28   2   6      160.11      149.82     21.01 o 
 -26   2   6       18.91       18.05      4.95 o 
 -24   2   6      816.93      781.89     33.35 o 
 -22   2   6     1491.90     1473.35     54.31 o 
 -20   2   6      490.31      534.49     39.20 o 
 -18   2   6     1157.88     1144.22     34.69 o 
 -16   2   6     2497.34     2520.82     54.28 o 
 -14   2   6      758.54      749.41     30.24 o 
 -12   2   6     1112.62      998.60     28.63 o 
 -10   2   6     6991.90     7338.81    112.96 o 
  -8   2   6      813.59      734.35     23.59 o 
  -6   2   6      523.69      492.05     16.16 o 
  -4   2   6    23076.86    23680.38    132.66 o 
  -2   2   6     6701.64     7076.52     61.84 o 
   0   2   6      130.21      181.56      9.12 o 
   2   2   6      972.08      871.19     16.46 o 
   4   2   6      848.53      821.10     18.41 o 
   6   2   6     4592.80     4833.71     79.75 o 
   8   2   6     4084.74     4302.26     73.22 o 
  10   2   6      439.60      431.30     24.78 o 
  12   2   6      254.25      240.72     16.80 o 
  14   2   6     2759.59     2891.42     67.20 o 
  16   2   6      113.22      124.44     17.32 o 
  18   2   6      144.40      146.50     13.98 o 
  20   2   6      788.59      818.32     34.11 o 
  22   2   6      311.47      325.87     31.03 o 
  24   2   6      231.51      223.10     34.33 o 
  26   2   6      670.31      671.40     69.43 o 
 -27   3   6      108.58      104.96     16.90 o 
 -25   3   6      154.66      133.99     16.91 o 
 -23   3   6       91.77       86.03     13.44 o 
 -21   3   6       14.84       18.31      5.27 o 
 -19   3   6     1583.43     1485.22     42.34 o 
 -17   3   6     1049.65      971.77     43.92 o 
 -15   3   6        2.84        4.37      4.26 o 
 -13   3   6       13.05       10.84      4.42 o 
 -11   3   6      122.73       83.09     20.88 o 
  -9   3   6     8325.27     8447.98    118.47 o 
  -7   3   6     6328.90     6358.16     82.57 o 
  -5   3   6       28.89       26.22      5.76 o 
  -3   3   6     3282.43     3247.88     41.51 o 
  -1   3   6     1270.07     1340.83     27.08 o 
   1   3   6       64.55       94.08      8.41 o 
   3   3   6       31.76       29.68      4.93 o 
   5   3   6      628.37      619.38     20.50 o 
   7   3   6      469.35      467.95     19.04 o 
   9   3   6        6.07        5.37      3.68 o 
  11   3   6     1933.06     2038.91     45.60 o 
  13   3   6      345.83      366.83     41.94 o 
  15   3   6     1752.11     1854.71     43.85 o 
  17   3   6       11.72        9.42      3.65 o 
  19   3   6      192.61      187.68     17.52 o 
  21   3   6      678.80      729.90     36.77 o 
  23   3   6      549.11      561.15     43.14 o 
  25   3   6        4.28        7.70      4.21 o 
 -24   4   6        2.55        5.60      7.48 o 
 -22   4   6       11.35        8.44      4.19 o 
 -20   4   6        3.46        0.42      4.93 o 
 -18   4   6        0.25        4.81      3.69 o 
 -16   4   6      331.84      289.79     29.26 o 
 -14   4   6       12.63        7.98      3.33 o 
 -12   4   6        1.10        3.07      4.86 o 
 -10   4   6      534.45      515.37     18.88 o 
  -8   4   6      688.64      641.27     21.80 o 
  -6   4   6      276.30      253.84     20.08 o 
  -4   4   6      401.96      405.00     18.48 o 
  -2   4   6      484.92      463.77     19.42 o 
   0   4   6       90.40       71.91      8.53 o 
   2   4   6      112.90       79.16     12.09 o 
   4   4   6      121.23      136.36     17.51 o 
   6   4   6      230.22      228.41     28.22 o 
   8   4   6        7.79        5.93      3.80 o 
  10   4   6      108.15       96.39     12.80 o 
  12   4   6       27.91       37.86      7.29 o 
  14   4   6     1052.59     1134.96     38.45 o 
  16   4   6       27.76       28.91      6.42 o 
  18   4   6        6.53        7.42      3.53 o 
  20   4   6      284.98      310.12     34.19 o 
  22   4   6        1.17        3.25      5.87 o 
 -21   5   6        2.47        6.79      6.52 o 
 -19   5   6        5.96       14.17      6.80 o 
 -17   5   6       42.00       41.23      9.24 o 
 -15   5   6       70.54       72.29     18.45 o 
 -13   5   6       23.87       19.60      5.92 o 
 -11   5   6       14.63       18.25      6.62 o 
  -9   5   6        0.85        2.98      2.75 o 
  -7   5   6        6.45       12.13      3.94 o 
  -5   5   6      235.79      199.41     17.41 o 
  -3   5   6       35.24       34.34      7.02 o 
  -1   5   6        1.30        4.42      2.14 o 
   1   5   6       92.44       78.70     11.88 o 
   3   5   6       39.05       45.10      9.86 o 
   5   5   6        0.23        9.46      7.09 o 
   7   5   6      100.07       71.08     12.72 o 
   9   5   6      177.40      157.72     17.79 o 
  11   5   6       36.46       28.13      7.13 o 
  13   5   6       16.85       19.46      6.72 o 
  15   5   6       22.82       15.72      5.29 o 
  17   5   6       39.60       32.83      8.02 o 
 -14   6   6      316.03      276.30     60.23 o 
 -12   6   6        4.45        4.84      4.66 o 
 -10   6   6      128.20      125.02     17.40 o 
  -8   6   6      464.73      389.50     57.06 o 
  -6   6   6      182.69      158.49     20.60 o 
  -4   6   6      376.86      356.93     49.21 o 
  -2   6   6      197.87      173.05     21.97 o 
   0   6   6       91.32       68.82     12.03 o 
   2   6   6      137.53      123.87     22.18 o 
   4   6   6        2.26        6.78      7.55 o 
   6   6   6        3.21        3.44      6.36 o 
   8   6   6       17.47       16.68      5.65 o 
  10   6   6        2.96        1.85      4.58 o 
 -29   1   7      141.61      135.23     16.85 o 
 -27   1   7       19.06       11.61      7.59 o 
 -25   1   7      146.14      150.93     15.95 o 
 -23   1   7     1147.19     1244.17     34.61 o 
 -21   1   7       34.94       32.33      9.79 o 
 -19   1   7       32.97       36.31      7.80 o 
 -17   1   7       28.25       26.17      6.74 o 
 -15   1   7      409.53      363.41     23.03 o 
 -13   1   7     4156.55     4465.46     98.92 o 
 -11   1   7     2883.94     3161.32     70.41 o 
  -9   1   7     1792.90     1846.06     30.80 o 
  -7   1   7     2881.58     3114.43     37.71 o 
  -5   1   7      128.53      142.31     10.78 o 
  -3   1   7      250.60      282.63     10.31 o 
  -1   1   7     6049.09     6898.92     45.47 o 
   1   1   7      324.06      296.98     10.24 o 
   3   1   7      201.55      250.69     10.73 o 
   5   1   7      291.73      312.09     12.86 o 
   7   1   7      122.84      131.62      7.81 o 
   9   1   7        1.72        3.48      3.09 o 
  11   1   7        1.66        2.12      1.88 o 
  13   1   7       57.38       45.15      7.35 o 
  15   1   7      273.38      259.26     29.63 o 
  17   1   7      163.89      155.45     18.10 o 
  19   1   7      149.23      152.44     17.00 o 
  21   1   7        9.41       13.27      5.75 o 
  23   1   7       14.41       18.97      5.98 o 
  25   1   7        7.19        6.02      7.23 o 
 -28   2   7     1234.74     1199.04     70.82 o 
 -26   2   7      147.55      165.92     17.78 o 
 -24   2   7       41.73       26.30      7.02 o 
 -22   2   7      598.72      607.32     42.72 o 
 -20   2   7       41.25       23.80      5.87 o 
 -18   2   7      422.58      430.94     28.71 o 
 -16   2   7     1993.64     2007.28     64.42 o 
 -14   2   7     1134.46     1205.01     54.71 o 
 -12   2   7     1558.28     1541.60     45.99 o 
 -10   2   7      596.55      548.51     43.63 o 
  -8   2   7     1328.17     1445.57     46.63 o 
  -6   2   7       12.96       19.78      5.03 o 
  -4   2   7      208.37      221.75      8.71 o 
  -2   2   7      245.31      271.22     10.23 o 
   0   2   7      887.39      928.04     20.11 o 
   2   2   7     3616.29     3931.62     56.86 o 
   4   2   7        9.95        8.22      2.60 o 
   6   2   7      400.57      368.52     15.94 o 
   8   2   7      496.04      521.11     24.07 o 
  10   2   7     1805.79     1847.38     47.56 o 
  12   2   7     1378.91     1378.89     40.62 o 
  14   2   7     2526.33     2720.62     57.28 o 
  16   2   7      373.47      386.59     30.48 o 
  18   2   7     1856.10     1872.86     59.30 o 
  20   2   7      580.64      556.84     35.02 o 
  22   2   7      536.89      559.15     27.20 o 
  24   2   7      458.97      427.16     30.62 o 
 -27   3   7      165.50      153.82     23.87 o 
 -25   3   7      640.58      553.16     42.07 o 
 -23   3   7      471.75      495.83     29.09 o 
 -21   3   7      997.28      949.46     51.54 o 
 -19   3   7     1032.79     1053.11     32.80 o 
 -17   3   7     1356.82     1364.76     42.86 o 
 -15   3   7     2517.47     2689.72     51.50 o 
 -13   3   7      127.70      142.18     14.69 o 
 -11   3   7     1423.49     1399.60     37.38 o 
  -9   3   7     4956.57     4985.97     77.42 o 
  -7   3   7     2511.36     2421.30     44.75 o 
  -5   3   7     4758.15     4578.04     71.71 o 
  -3   3   7     1701.14     1631.66     27.76 o 
  -1   3   7     1147.57     1062.00     23.69 o 
   1   3   7     2164.18     2089.96     33.60 o 
   3   3   7     1362.25     1312.47     25.77 o 
   5   3   7     1734.18     1825.18     35.77 o 
   7   3   7     1792.20     1881.87     46.06 o 
   9   3   7     1890.72     2002.24     47.32 o 
  11   3   7      842.96      837.55     28.05 o 
  13   3   7      525.33      570.59     34.24 o 
  15   3   7      906.20      932.77     41.24 o 
  17   3   7        5.71        3.80      6.11 o 
  19   3   7       94.97       97.11     19.48 o 
  21   3   7      498.17      497.84     26.35 o 
  23   3   7       98.66       88.91     15.60 o 
 -24   4   7      520.40      525.23     48.85 o 
 -22   4   7      275.93      298.05     23.40 o 
 -20   4   7     1523.11     1629.76     51.75 o 
 -18   4   7      540.01      541.44     62.64 o 
 -16   4   7       69.12       71.03     13.14 o 
 -14   4   7      316.68      346.42     32.43 o 
 -12   4   7      283.86      290.79     24.63 o 
 -10   4   7      321.77      332.20     26.56 o 
  -8   4   7      575.63      563.36     23.58 o 
  -6   4   7      720.07      675.64     24.10 o 
  -4   4   7      818.58      781.97     27.86 o 
  -2   4   7     2422.50     2316.12     47.99 o 
   0   4   7      940.94      914.26     20.03 o 
   2   4   7       42.96       23.37      4.77 o 
   4   4   7     1251.78     1269.53     30.30 o 
   6   4   7     2346.36     2425.52     88.48 o 
   8   4   7     1415.44     1452.75     42.09 o 
  10   4   7     3590.75     3786.56     67.72 o 
  12   4   7      356.67      348.41     31.01 o 
  14   4   7       13.05       14.88      5.56 o 
  16   4   7     1219.58     1279.11     41.69 o 
  18   4   7      288.69      285.13     23.74 o 
  20   4   7      119.16      103.83     18.99 o 
 -19   5   7      257.58      246.58     37.08 o 
 -17   5   7     1156.81     1255.85     50.49 o 
 -15   5   7      348.48      384.46     29.12 o 
 -13   5   7      164.66      173.72     18.31 o 
 -11   5   7      359.15      334.04     37.44 o 
  -9   5   7      268.90      264.07     25.72 o 
  -7   5   7      210.01      211.51     20.94 o 
  -5   5   7      417.21      422.99     20.28 o 
  -3   5   7     1001.27      967.61     36.90 o 
  -1   5   7      495.52      508.78     36.57 o 
   1   5   7     1038.10     1046.39     33.22 o 
   3   5   7     1597.03     1573.06     42.52 o 
   5   5   7      343.04      355.29     32.21 o 
   7   5   7      454.70      492.64     39.65 o 
   9   5   7      558.20      590.37     32.79 o 
  11   5   7      386.77      396.04     37.31 o 
  13   5   7      314.63      300.82     25.12 o 
  15   5   7      278.15      270.82     43.47 o 
 -12   6   7      128.79      137.28     18.89 o 
 -10   6   7      431.18      444.72     52.08 o 
  -8   6   7      579.94      587.53     59.79 o 
  -6   6   7      390.75      413.60     42.49 o 
  -4   6   7      330.51      329.76     30.84 o 
  -2   6   7      380.92      309.95     51.24 o 
   0   6   7      426.30      393.45     63.02 o 
   2   6   7      246.65      228.75     26.96 o 
   4   6   7      209.21      202.54     28.40 o 
   6   6   7      218.00      192.09     32.33 o 
   8   6   7      186.28      171.30     27.26 o 
 -30   0   8      329.05      312.00     50.24 o 
 -28   0   8      220.45      212.15     22.35 o 
 -26   0   8      494.42      485.39     46.81 o 
 -24   0   8      858.39      857.79     54.63 o 
 -22   0   8     1293.46     1273.01     88.84 o 
 -20   0   8      647.37      641.71     56.54 o 
 -18   0   8      183.32      175.60     23.54 o 
 -16   0   8     1222.03     1553.17    162.32 o 
 -14   0   8     1966.56     2012.34     79.55 o 
 -12   0   8     1907.35     2017.55     71.39 o 
 -10   0   8     2964.47     3494.64    106.47 o 
  -8   0   8     5976.01     6012.59    380.09 o 
  -6   0   8     3105.88     3219.20     93.06 o 
  -4   0   8     9712.31    11773.38    260.54 o 
  -2   0   8    13200.19    15475.02    403.54 o 
   0   0   8     3844.57     3999.90     69.48 o 
   2   0   8    12585.76    14005.27    213.57 o 
   4   0   8    11021.07    11938.87    202.43 o 
   6   0   8     2759.37     2899.58     68.55 o 
   8   0   8     3788.11     3983.31     74.56 o 
  10   0   8     4767.71     4973.98    258.37 o 
  12   0   8     1582.21     1662.98     49.84 o 
  14   0   8      810.16      760.85     29.82 o 
  16   0   8     3192.85     3078.56    148.03 o 
  18   0   8      739.25      667.90     46.85 o 
  20   0   8      118.90       89.63     22.75 o 
  22   0   8       82.03       73.47     18.24 o 
  24   0   8       20.13       20.15     12.51 o 
 -29   1   8      510.18      452.57     48.39 o 
 -27   1   8      561.92      468.00     67.20 o 
 -25   1   8     1524.97     1519.73     73.83 o 
 -23   1   8      695.30      697.03     25.89 o 
 -21   1   8      845.48      844.50     51.78 o 
 -19   1   8      602.89      624.70     38.98 o 
 -17   1   8      202.69      209.14     23.21 o 
 -15   1   8     4157.63     4456.04    140.26 o 
 -13   1   8     3242.07     3553.88     81.23 o 
 -11   1   8      745.63      740.16     22.10 o 
  -9   1   8     1715.11     1799.77     41.14 o 
  -7   1   8     1377.99     1520.93     35.97 o 
  -5   1   8     2796.34     3227.41     47.73 o 
  -3   1   8      189.50      149.97     12.59 o 
  -1   1   8      464.57      451.81     18.88 o 
   1   1   8     6710.04     7469.24    116.15 o 
   3   1   8     4084.18     4378.86     60.25 o 
   5   1   8     2386.48     2552.84     41.77 o 
   7   1   8      329.29      338.50     15.11 o 
   9   1   8      208.05      201.44     10.55 o 
  11   1   8     2355.06     2400.90     48.21 o 
  13   1   8      664.59      669.24     24.46 o 
  15   1   8      168.54      196.99     20.53 o 
  17   1   8      794.93      802.73     29.29 o 
  19   1   8     1457.43     1386.93     41.15 o 
  21   1   8      316.32      290.20     40.38 o 
  23   1   8      159.01      158.15     31.68 o 
  25   1   8      627.44      593.89     79.87 o 
 -28   2   8      709.59      661.40     39.54 o 
 -26   2   8       31.51       15.83      5.64 o 
 -24   2   8       15.96        5.91      5.26 o 
 -22   2   8     1641.81     1576.82     52.47 o 
 -20   2   8     1199.57     1122.82     39.75 o 
 -18   2   8      799.52      846.42     38.96 o 
 -16   2   8      703.66      717.20     86.66 o 
 -14   2   8      291.75      320.52     39.33 o 
 -12   2   8     2568.55     2725.26     59.28 o 
 -10   2   8     2400.81     2511.03     51.18 o 
  -8   2   8      880.83      903.31     35.91 o 
  -6   2   8     2245.64     2441.91     46.30 o 
  -4   2   8     2465.70     2673.97     49.21 o 
  -2   2   8      768.69      800.05     18.43 o 
   0   2   8     1175.04     1175.64     22.97 o 
   2   2   8     2842.94     2938.49     43.37 o 
   4   2   8       22.43       21.32      3.85 o 
   6   2   8       13.15       12.34      3.97 o 
   8   2   8     5465.84     5755.14    115.30 o 
  10   2   8     2285.79     2383.61     52.37 o 
  12   2   8       16.05       17.95      5.75 o 
  14   2   8      329.71      351.71     30.13 o 
  16   2   8      419.84      452.68     25.12 o 
  18   2   8      959.75      991.51     43.85 o 
  20   2   8      745.16      774.11     82.03 o 
  22   2   8      100.91       99.96     16.13 o 
  24   2   8      211.67      178.58     33.16 o 
 -25   3   8       66.75       72.89     12.74 o 
 -23   3   8      204.09      170.94     30.55 o 
 -21   3   8      208.82      219.99     24.81 o 
 -19   3   8      592.30      544.81     28.93 o 
 -17   3   8      467.29      429.84     48.73 o 
 -15   3   8       80.19       74.39     11.54 o 
 -13   3   8     2233.42     2312.65     48.52 o 
 -11   3   8      231.29      230.26     17.66 o 
  -9   3   8     1106.21     1013.80     33.54 o 
  -7   3   8     9256.84     9446.97    153.07 o 
  -5   3   8     2974.51     2928.10     60.75 o 
  -3   3   8       12.53        9.54      3.30 o 
  -1   3   8      254.04      269.60     12.21 o 
   1   3   8      138.96      121.41     11.81 o 
   3   3   8      114.52      115.40     14.19 o 
   5   3   8      254.02      266.47     18.13 o 
   7   3   8       32.03       37.71      9.08 o 
   9   3   8      719.14      730.02     27.11 o 
  11   3   8      975.58      984.45     52.32 o 
  13   3   8      535.77      557.37     53.20 o 
  15   3   8      133.45      136.60     15.56 o 
  17   3   8      213.68      225.84     29.35 o 
  19   3   8        3.31        5.88      6.91 o 
  21   3   8       17.95       20.58      7.79 o 
 -22   4   8       32.17       18.82      7.44 o 
 -20   4   8      126.53      127.04     15.56 o 
 -18   4   8       13.46       19.73      6.01 o 
 -16   4   8       15.79       13.61      7.21 o 
 -14   4   8      280.64      248.94     27.57 o 
 -12   4   8      160.87      147.92     13.87 o 
 -10   4   8       54.71       49.48      7.97 o 
  -8   4   8      370.43      345.84     22.49 o 
  -6   4   8       43.06       38.50      7.07 o 
  -4   4   8        1.36        4.35      3.00 o 
  -2   4   8      520.80      454.62     27.31 o 
   0   4   8      104.28       94.64     12.09 o 
   2   4   8       35.21       28.99      5.88 o 
   4   4   8      155.03       95.67     10.08 o 
   6   4   8       25.81       11.20      6.38 o 
   8   4   8        4.65        7.74      4.76 o 
  10   4   8       61.85       65.43     11.94 o 
  12   4   8      281.32      264.58     27.31 o 
  14   4   8       12.69       10.26      5.27 o 
  16   4   8      402.43      363.35     32.59 o 
  18   4   8       21.27       26.25      6.80 o 
 -19   5   8       96.01       99.95     17.44 o 
 -17   5   8      197.64      191.99     29.90 o 
 -15   5   8        4.13        4.25      4.26 o 
 -13   5   8        4.39        5.28      4.20 o 
 -11   5   8       24.04       15.74      4.19 o 
  -9   5   8        1.15        4.43      3.52 o 
  -7   5   8       50.60       40.14      8.04 o 
  -5   5   8        0.23        3.31      2.52 o 
  -3   5   8        2.94        3.49      5.09 o 
  -1   5   8       31.25       25.95      5.80 o 
   1   5   8      417.36      382.52     49.27 o 
   3   5   8      195.44      192.93     21.12 o 
   5   5   8       40.90       31.38      7.71 o 
   7   5   8        2.61        4.26      6.29 o 
   9   5   8       14.55       14.18      5.65 o 
  11   5   8       73.90       80.42     11.68 o 
  13   5   8       53.81       57.29     11.91 o 
 -10   6   8        3.03        6.44      5.48 o 
  -8   6   8       87.33       73.09     14.22 o 
  -6   6   8      395.32      403.70     28.07 o 
  -4   6   8        6.26        5.22      7.01 o 
  -2   6   8       19.19       11.61      7.36 o 
   0   6   8      288.27      214.31     55.02 o 
   2   6   8       27.61       19.83      6.45 o 
   4   6   8        6.85        6.54      7.47 o 
 -29   1   9        1.04        1.42      4.73 o 
 -27   1   9       38.19       28.87      8.06 o 
 -25   1   9      232.28      226.44     19.82 o 
 -23   1   9        5.19        0.63      8.22 o 
 -21   1   9       14.44       12.16      6.76 o 
 -19   1   9      875.09      907.08     47.68 o 
 -17   1   9       13.44       15.28      6.80 o 
 -15   1   9       41.07       28.15      9.27 o 
 -13   1   9      542.07      565.58     38.14 o 
 -11   1   9      201.45      209.71     14.77 o 
  -9   1   9       42.89       50.57      9.75 o 
  -7   1   9      387.56      408.50     27.61 o 
  -5   1   9        1.45        2.86      2.32 o 
  -3   1   9      180.39      198.38     12.89 o 
  -1   1   9      730.63      752.55     20.23 o 
   1   1   9      179.45      184.81      9.94 o 
   3   1   9      951.16      963.26     25.58 o 
   5   1   9      962.64      953.71     22.00 o 
   7   1   9     1032.73     1063.15     24.33 o 
   9   1   9      831.27      819.58     21.27 o 
  11   1   9     2440.90     2470.68     81.49 o 
  13   1   9       43.88       45.41      8.86 o 
  15   1   9     1706.27     1658.56     53.60 o 
  17   1   9      404.27      400.14     20.57 o 
  19   1   9        1.10        3.01      5.54 o 
  21   1   9      298.58      262.11     68.76 o 
  23   1   9       26.02       18.68      8.51 o 
 -26   2   9     1299.29     1319.82     60.41 o 
 -24   2   9      338.17      312.58     31.68 o 
 -22   2   9      563.44      531.19     42.72 o 
 -20   2   9      243.90      233.08     21.46 o 
 -18   2   9      320.88      312.07     28.36 o 
 -16   2   9      669.49      700.92     82.84 o 
 -14   2   9      810.67      819.56     33.32 o 
 -12   2   9     5554.02     5987.37     93.02 o 
 -10   2   9     1059.25     1110.78     39.04 o 
  -8   2   9        7.20        7.22      4.05 o 
  -6   2   9      567.48      583.31     24.17 o 
  -4   2   9       15.89       19.65      4.96 o 
  -2   2   9       18.11       11.73      3.36 o 
   0   2   9       78.67       76.09      8.96 o 
   2   2   9      538.47      560.79     19.87 o 
   4   2   9     1411.94     1477.65     30.28 o 
   6   2   9       93.98       92.23     12.20 o 
   8   2   9      346.14      312.51     26.58 o 
  10   2   9       40.34       31.05      6.31 o 
  12   2   9        3.64        5.16      4.46 o 
  14   2   9      186.75      168.47     19.77 o 
  16   2   9      301.56      306.77     24.17 o 
  18   2   9     1094.43     1072.34     62.85 o 
  20   2   9      112.31      101.29     14.00 o 
  22   2   9       10.52        6.25      6.50 o 
 -25   3   9       62.09       55.05     13.69 o 
 -23   3   9      398.36      379.26     64.20 o 
 -21   3   9      310.85      297.90     27.19 o 
 -19   3   9      415.07      361.89     32.61 o 
 -17   3   9      150.09      163.14     20.92 o 
 -15   3   9      376.69      369.70     22.53 o 
 -13   3   9      342.32      297.63     24.59 o 
 -11   3   9      203.17      197.97     19.29 o 
  -9   3   9      570.01      526.98     26.43 o 
  -7   3   9      165.65      161.93     12.71 o 
  -5   3   9     2894.76     2846.45     60.75 o 
  -3   3   9     2736.48     2608.57     66.07 o 
  -1   3   9      243.79      272.63     20.82 o 
   1   3   9     1264.13     1253.01     30.75 o 
   3   3   9     1286.27     1211.25     31.81 o 
   5   3   9     1093.61     1118.46     25.69 o 
   7   3   9     1572.07     1576.30     62.75 o 
   9   3   9     1152.96     1117.82     43.29 o 
  11   3   9     1049.93     1002.55     55.19 o 
  13   3   9      617.14      573.08     33.00 o 
  15   3   9      693.33      653.80     41.50 o 
  17   3   9      406.05      350.12     32.94 o 
  19   3   9      222.28      200.37     27.69 o 
 -22   4   9      164.28      153.02     19.53 o 
 -20   4   9     1020.57     1077.67     82.63 o 
 -18   4   9      993.34     1009.14     40.46 o 
 -16   4   9      177.29      180.31     28.20 o 
 -14   4   9      309.15      304.10     24.63 o 
 -12   4   9       53.05       58.43     10.74 o 
 -10   4   9      302.78      282.69     24.94 o 
  -8   4   9     1752.77     1675.19     47.69 o 
  -6   4   9     1066.89     1019.83     32.13 o 
  -4   4   9      991.12      960.90     33.84 o 
  -2   4   9      988.05      964.13     42.96 o 
   0   4   9      851.51      811.15     30.28 o 
   2   4   9      499.01      488.70     19.43 o 
   4   4   9      201.68      225.03     23.89 o 
   6   4   9      492.80      476.92     36.66 o 
   8   4   9      245.73      235.58     27.04 o 
  10   4   9      461.13      435.59     30.36 o 
  12   4   9      979.85      970.86     42.38 o 
  14   4   9       32.11       33.60      7.49 o 
  16   4   9        9.90        6.30      5.32 o 
 -17   5   9      235.44      211.27     40.53 o 
 -15   5   9      658.04      670.07     55.75 o 
 -13   5   9      316.71      283.94     33.57 o 
 -11   5   9      576.89      595.32     30.31 o 
  -9   5   9      417.66      427.98     25.78 o 
  -7   5   9      269.39      251.26     20.74 o 
  -5   5   9      582.57      528.46     28.19 o 
  -3   5   9      751.91      741.34     35.69 o 
  -1   5   9      302.27      275.40     22.19 o 
   1   5   9      308.56      303.65     41.40 o 
   3   5   9      623.37      566.68     75.49 o 
   5   5   9      431.92      399.11     35.50 o 
   7   5   9      494.48      496.15     40.40 o 
   9   5   9       80.65       74.78     15.16 o 
  11   5   9       38.84       48.18      9.99 o 
 -28   0  10      390.56      341.14     42.47 o 
 -26   0  10      139.28      117.07     54.37 o 
 -24   0  10      247.99      278.17     36.65 o 
 -22   0  10      552.28      589.00     56.80 o 
 -20   0  10      280.22      312.56     35.69 o 
 -18   0  10      670.62      746.62     54.71 o 
 -16   0  10      550.51      625.39     55.84 o 
 -14   0  10      354.03      406.01     73.91 o 
 -12   0  10     1404.89     1643.76     71.74 o 
 -10   0  10     1415.71     1373.38    162.32 o 
  -8   0  10     3336.93     3658.11    149.68 o 
  -6   0  10      300.54      328.29     20.94 o 
  -4   0  10       12.34       13.21      5.09 o 
  -2   0  10     8114.16     9642.16    175.06 o 
   0   0  10     4527.29     5231.99    193.93 o 
   2   0  10     1487.76     1699.39     50.04 o 
   4   0  10      879.70      882.53     30.90 o 
   6   0  10      161.55      132.10     15.09 o 
   8   0  10     2185.87     2369.97     58.88 o 
  10   0  10      616.74      622.08     26.23 o 
  12   0  10      222.58      214.52     20.28 o 
  14   0  10     1404.33     1284.39    127.75 o 
  16   0  10     1121.64     1000.91    102.57 o 
  18   0  10      974.26      962.35     67.57 o 
  20   0  10      372.76      342.53     93.10 o 
  22   0  10      694.38      732.38     55.06 o 
 -27   1  10      233.34      226.79     25.08 o 
 -25   1  10      870.36      805.34     71.94 o 
 -23   1  10     1265.15     1268.89     54.03 o 
 -21   1  10      176.43      185.02     34.06 o 
 -19   1  10      684.69      734.56     47.60 o 
 -17   1  10      765.61      822.94     38.02 o 
 -15   1  10     1087.60     1195.50     61.06 o 
 -13   1  10     3472.76     4137.33     96.37 o 
 -11   1  10     2560.77     2711.03    101.26 o 
  -9   1  10     2417.26     2614.24     56.25 o 
  -7   1  10     2492.16     2910.60     57.54 o 
  -5   1  10     2235.13     2543.79     62.48 o 
  -3   1  10      886.48      953.77     38.47 o 
  -1   1  10     1420.10     1531.53     32.13 o 
   1   1  10     2224.32     2467.86     42.11 o 
   3   1  10      178.04      178.83     10.73 o 
   5   1  10     2437.39     2656.44     45.04 o 
   7   1  10     3652.03     3903.66     60.40 o 
   9   1  10      209.15      175.68     13.50 o 
  11   1  10        6.62        5.78      4.24 o 
  13   1  10     1116.04     1105.40     43.19 o 
  15   1  10      362.28      373.68     22.85 o 
  17   1  10       60.77       64.04     10.49 o 
  19   1  10       69.31       65.02     12.61 o 
  21   1  10      218.65      193.01     25.43 o 
 -26   2  10      453.95      384.55     38.48 o 
 -24   2  10       37.65       36.94      9.34 o 
 -22   2  10      119.31      115.72     18.33 o 
 -20   2  10      243.22      232.49     21.83 o 
 -18   2  10      693.03      695.24     34.54 o 
 -16   2  10     2579.62     2770.95    104.08 o 
 -14   2  10        4.61        1.46      4.39 o 
 -12   2  10      235.65      215.72     22.44 o 
 -10   2  10     2432.49     2696.44     59.52 o 
  -8   2  10     1156.92     1355.01     60.35 o 
  -6   2  10      132.08      129.37     13.26 o 
  -4   2  10      895.54      968.39     29.96 o 
  -2   2  10      453.23      473.50     16.85 o 
   0   2  10      288.06      302.21     17.45 o 
   2   2  10      597.20      607.42     18.64 o 
   4   2  10      630.27      621.50     20.81 o 
   6   2  10      516.50      527.65     21.40 o 
   8   2  10      967.73      984.70     42.25 o 
  10   2  10     1247.77     1266.75     40.28 o 
  12   2  10      442.62      434.00     26.03 o 
  14   2  10      571.97      559.56     33.16 o 
  16   2  10      280.35      278.34     26.65 o 
  18   2  10       27.78       19.24      6.21 o 
  20   2  10      410.82      396.63     44.36 o 
 -23   3  10       22.52       12.01      6.12 o 
 -21   3  10      332.02      310.80     48.69 o 
 -19   3  10      445.52      420.59     28.19 o 
 -17   3  10      189.11      165.19     24.57 o 
 -15   3  10      103.67      111.50     15.66 o 
 -13   3  10       14.01       12.66      4.30 o 
 -11   3  10       16.19       12.49      5.33 o 
  -9   3  10       48.13       29.35      7.33 o 
  -7   3  10        2.42        3.51      5.85 o 
  -5   3  10       52.74       56.82     10.88 o 
  -3   3  10     1124.21     1151.92     48.58 o 
  -1   3  10     1489.24     1401.50     85.12 o 
   1   3  10      447.71      343.92     20.08 o 
   3   3  10       25.91       12.13      4.34 o 
   5   3  10      754.08      725.83     28.13 o 
   7   3  10      124.50      135.99     17.87 o 
   9   3  10      583.73      593.90     37.13 o 
  11   3  10      474.45      465.38     36.62 o 
  13   3  10      280.73      276.24     36.40 o 
  15   3  10      416.33      401.60     30.60 o 
  17   3  10       75.63       84.44     12.23 o 
  19   3  10       41.19       28.90      8.85 o 
 -20   4  10       22.26       26.61      6.96 o 
 -18   4  10      138.02      125.50     16.86 o 
 -16   4  10       66.29       57.96     12.45 o 
 -14   4  10        1.84        2.66      4.68 o 
 -12   4  10        4.71        2.08      3.84 o 
 -10   4  10      546.44      478.66     32.74 o 
  -8   4  10      390.74      333.61     32.31 o 
  -6   4  10      265.03      212.90     21.82 o 
  -4   4  10        1.02        4.81      2.72 o 
  -2   4  10       79.87       85.61     11.40 o 
   0   4  10       25.95       34.68      7.71 o 
   2   4  10       51.50       50.85     10.49 o 
   4   4  10       23.45       17.73      5.29 o 
   6   4  10       48.20       50.58      9.22 o 
   8   4  10        6.18        6.39      4.46 o 
  10   4  10      120.70      129.01     21.60 o 
  12   4  10        0.34        5.34      4.59 o 
  14   4  10      146.63      123.22     17.01 o 
 -13   5  10        7.48        7.01      4.22 o 
 -11   5  10       39.09       29.58      6.50 o 
  -9   5  10      219.20      209.37     22.19 o 
  -7   5  10        0.89        4.55      4.55 o 
  -5   5  10        6.56        2.15      6.39 o 
  -3   5  10       57.77       47.53     11.00 o 
  -1   5  10        2.42        1.83      3.82 o 
   1   5  10       12.75       10.07      7.07 o 
   3   5  10        0.24        2.91      6.68 o 
   5   5  10        1.30        4.17      6.39 o 
   7   5  10       52.27       57.93     14.38 o 
   9   5  10      324.93      266.01     42.01 o 
 -25   1  11      220.51      197.53     30.29 o 
 -23   1  11      117.41      121.77     20.28 o 
 -21   1  11       10.82       12.30     11.12 o 
 -19   1  11        0.88        2.17      5.59 o 
 -17   1  11        0.81        3.18      7.88 o 
 -15   1  11      821.92      896.27     40.44 o 
 -13   1  11       51.32       38.99     11.42 o 
 -11   1  11      254.66      257.24     20.22 o 
  -9   1  11      237.83      253.85     23.43 o 
  -7   1  11      195.55      221.19     18.86 o 
  -5   1  11      131.11      141.72     18.80 o 
  -3   1  11      420.31      476.68     17.04 o 
  -1   1  11       52.55       50.45      9.10 o 
   1   1  11      125.03      131.36     12.08 o 
   3   1  11      239.45      230.91     14.69 o 
   5   1  11      799.60      801.36     23.95 o 
   7   1  11       87.34       82.53     10.06 o 
   9   1  11       89.37       73.65      7.89 o 
  11   1  11      157.83      161.53     15.92 o 
  13   1  11       77.94       73.23     11.73 o 
  15   1  11      672.10      649.38     38.13 o 
  17   1  11      380.85      312.93     42.19 o 
  19   1  11       22.75       21.14      9.05 o 
 -24   2  11      235.26      180.07     38.39 o 
 -22   2  11      424.42      361.34     37.59 o 
 -20   2  11      111.12      103.78     17.39 o 
 -18   2  11       28.24       19.36      8.48 o 
 -16   2  11      643.90      621.22     80.09 o 
 -14   2  11       36.13       27.86     10.11 o 
 -12   2  11      201.71      207.75     19.09 o 
 -10   2  11     3065.36     3392.62     71.42 o 
  -8   2  11      880.64      915.50     44.05 o 
  -6   2  11      376.01      390.00     26.24 o 
  -4   2  11      112.89      113.78     15.41 o 
  -2   2  11      156.58      155.99     18.74 o 
   0   2  11     1343.73     1349.97     45.86 o 
   2   2  11      827.52      825.14     30.79 o 
   4   2  11      680.58      645.52     20.25 o 
   6   2  11     1238.33     1198.48     35.88 o 
   8   2  11      698.74      689.64     25.32 o 
  10   2  11      163.95      139.71     27.16 o 
  12   2  11      329.48      310.92     24.66 o 
  14   2  11      140.33      126.55     16.84 o 
  16   2  11       73.47       53.45     10.10 o 
  18   2  11      147.84      122.80     16.66 o 
 -21   3  11      238.62      230.46     31.03 o 
 -19   3  11      216.22      180.21     24.90 o 
 -17   3  11      362.70      305.36     38.03 o 
 -15   3  11      172.37      145.92     16.45 o 
 -13   3  11       94.65       89.12     11.12 o 
 -11   3  11       64.23       73.81     11.45 o 
  -9   3  11      522.50      490.71     28.62 o 
  -7   3  11      230.90      241.48     20.78 o 
  -5   3  11      100.28      125.22     13.16 o 
  -3   3  11      726.87      712.62     40.46 o 
  -1   3  11      393.15      396.51     23.36 o 
   1   3  11      426.77      478.65     56.72 o 
   3   3  11      226.18      221.19     30.09 o 
   5   3  11       62.99       60.14     10.33 o 
   7   3  11      450.19      371.25     34.69 o 
   9   3  11      336.99      286.84     27.11 o 
  11   3  11      235.19      205.86     23.89 o 
  13   3  11      227.11      198.34     23.86 o 
  15   3  11      190.71      176.08     27.59 o 
 -18   4  11      907.08      894.49     36.57 o 
 -16   4  11      295.51      271.70     34.08 o 
 -14   4  11      608.11      572.12     31.37 o 
 -12   4  11      585.73      571.69     33.90 o 
 -10   4  11       20.73       10.52      3.98 o 
  -8   4  11      794.70      730.16     31.08 o 
  -6   4  11     1865.85     1738.47     57.66 o 
  -4   4  11      457.90      440.75     29.28 o 
  -2   4  11      939.22      972.48     57.85 o 
   0   4  11      359.60      336.94     34.09 o 
   2   4  11      117.69       98.22     17.05 o 
   4   4  11      299.29      291.42     49.53 o 
   6   4  11      101.43       93.82     18.27 o 
   8   4  11      306.22      313.32     35.11 o 
  10   4  11      236.38      222.68     29.35 o 
  12   4  11       27.11       12.84      5.36 o 
 -11   5  11      478.65      387.32     28.46 o 
  -9   5  11      147.68      130.84     17.16 o 
  -7   5  11      429.20      442.82     28.92 o 
  -5   5  11      324.06      289.40     35.11 o 
  -3   5  11       59.98       55.67     12.23 o 
  -1   5  11      244.12      196.45     47.09 o 
   1   5  11      101.57       84.20     13.80 o 
   3   5  11       77.99       86.12     15.61 o 
   5   5  11       91.54       78.66     19.05 o 
 -24   0  12      114.74      115.33     29.88 o 
 -22   0  12       72.53       66.09     23.62 o 
 -20   0  12      802.39      873.07     63.66 o 
 -18   0  12      549.29      556.69    175.17 o 
 -16   0  12     1323.22     1557.69     74.60 o 
 -14   0  12     1186.00     1380.35    226.76 o 
 -12   0  12      705.91      729.86     50.63 o 
 -10   0  12      562.50      678.19     46.72 o 
  -8   0  12      767.41      756.44     92.10 o 
  -6   0  12      650.71      690.96     49.19 o 
  -4   0  12        6.90        7.02      4.59 o 
  -2   0  12      417.64      465.58     29.38 o 
   0   0  12       27.40       24.28      7.49 o 
   2   0  12      924.59      957.81     49.78 o 
   4   0  12     5175.36     5655.06     98.92 o 
   6   0  12     1088.35     1081.60     41.51 o 
   8   0  12      511.84      510.09     25.91 o 
  10   0  12     2052.53     1963.08     56.73 o 
  12   0  12       62.27       55.52     10.68 o 
  14   0  12      380.76      409.92     40.21 o 
  16   0  12      592.34      581.09     50.55 o 
  18   0  12      264.83      267.32     35.43 o 
 -23   1  12      465.95      399.83     97.62 o 
 -21   1  12      316.22      348.43     36.72 o 
 -19   1  12      618.34      677.75     39.24 o 
 -17   1  12      129.53      144.56     20.28 o 
 -15   1  12       20.21       12.78      8.35 o 
 -13   1  12     1814.29     2065.13     59.41 o 
 -11   1  12     2366.57     2568.82    138.77 o 
  -9   1  12      313.50      328.58     32.06 o 
  -7   1  12      533.36      568.32     32.32 o 
  -5   1  12     1677.51     1828.93     80.58 o 
  -3   1  12     1028.61     1151.48     40.56 o 
  -1   1  12      340.87      376.44     24.59 o 
   1   1  12      700.89      707.34     31.57 o 
   3   1  12      579.80      583.67     24.59 o 
   5   1  12      679.50      738.56     25.62 o 
   7   1  12     1308.28     1288.04     30.68 o 
   9   1  12      591.25      555.61     23.19 o 
  11   1  12      461.74      467.61     31.55 o 
  13   1  12      215.88      194.36     21.99 o 
  15   1  12      108.66       85.78     15.62 o 
  17   1  12      591.65      600.11     65.70 o 
 -22   2  12      407.86      399.51     46.87 o 
 -20   2  12      183.93      176.12     22.09 o 
 -18   2  12       35.44       42.63     12.42 o 
 -16   2  12      427.93      430.42     62.14 o 
 -14   2  12      585.93      567.85     45.62 o 
 -12   2  12       18.53       16.81      6.38 o 
 -10   2  12       94.00       93.08     13.88 o 
  -8   2  12      167.75      162.01     16.49 o 
  -6   2  12      493.92      552.38     36.70 o 
  -4   2  12     1368.07     1470.78     57.86 o 
  -2   2  12       54.84       71.23     11.32 o 
   0   2  12       49.85       63.16     10.61 o 
   2   2  12      642.01      646.68     34.17 o 
   4   2  12      201.38      198.07     20.88 o 
   6   2  12      334.45      331.99     26.36 o 
   8   2  12      289.93      278.06     21.24 o 
  10   2  12      366.51      353.10     22.95 o 
  12   2  12      501.53      492.59     27.88 o 
  14   2  12        4.84        7.24      6.12 o 
  16   2  12       17.03       14.96      5.10 o 
 -19   3  12      489.80      465.34     51.15 o 
 -17   3  12       44.89       43.09     10.85 o 
 -15   3  12      102.26       94.11     13.70 o 
 -13   3  12       81.51       83.03     10.73 o 
 -11   3  12       10.28       14.30      5.89 o 
  -9   3  12        8.75        6.86      5.76 o 
  -7   3  12       15.34       21.86      5.94 o 
  -5   3  12      305.61      336.15     30.74 o 
  -3   3  12       93.04      113.42     14.88 o 
  -1   3  12      321.26      311.79     35.36 o 
   1   3  12      539.35      529.71     44.01 o 
   3   3  12       12.99       24.82      8.45 o 
   5   3  12       15.89       13.14      5.91 o 
   7   3  12      156.84      152.59     21.75 o 
   9   3  12       35.96       32.37      8.87 o 
  11   3  12       21.84       18.75      5.06 o 
  13   3  12      189.20      166.71     25.81 o 
 -14   4  12       30.43       23.03      6.75 o 
 -12   4  12       11.79        4.45      4.63 o 
 -10   4  12        2.76        2.61      4.00 o 
  -8   4  12      291.31      262.88     24.23 o 
  -6   4  12      129.78      110.83     17.31 o 
  -4   4  12       72.69       88.30     14.02 o 
  -2   4  12        8.17       12.52      7.10 o 
   0   4  12        0.43        3.12      4.68 o 
   2   4  12      168.02      162.93     22.33 o 
   4   4  12       96.68       86.53     15.48 o 
   6   4  12       13.61       12.84      5.88 o 
   8   4  12        0.20        2.94      4.89 o 
 -21   1  13        7.91        4.76     10.10 o 
 -19   1  13      182.70      181.79     22.29 o 
 -17   1  13       12.82        9.63      7.02 o 
 -15   1  13       15.44       18.13     12.06 o 
 -13   1  13     1223.60     1334.16     89.56 o 
 -11   1  13      133.91      137.18     18.88 o 
  -9   1  13       62.66       55.67      9.87 o 
  -7   1  13       92.20       82.13     13.10 o 
  -5   1  13      179.70      171.50     16.43 o 
  -3   1  13      113.23      113.74     13.29 o 
  -1   1  13      206.02      177.90     17.90 o 
   1   1  13      356.96      382.37     35.94 o 
   3   1  13      322.13      346.06     20.17 o 
   5   1  13       11.21       10.11      3.08 o 
   7   1  13       67.27       56.13      9.88 o 
   9   1  13        2.78        7.34      4.89 o 
  11   1  13       25.19       16.17      5.37 o 
  13   1  13       40.98       31.55      8.03 o 
  15   1  13        4.35        4.10      6.00 o 
 -20   2  13       51.22       35.61     12.77 o 
 -18   2  13       28.30       23.81     11.08 o 
 -16   2  13       11.67        8.47      8.29 o 
 -14   2  13        5.62        6.45      5.32 o 
 -12   2  13      209.95      233.29     25.28 o 
 -10   2  13      116.78      116.88     16.48 o 
  -8   2  13       80.14       85.24     12.32 o 
  -6   2  13     1445.16     1618.62     73.73 o 
  -4   2  13      382.72      358.80     24.10 o 
  -2   2  13       14.35       11.37      5.23 o 
   0   2  13      400.08      401.18     31.21 o 
   2   2  13      348.85      317.51     31.82 o 
   4   2  13      234.40      208.45     17.30 o 
   6   2  13      536.21      468.56     25.66 o 
   8   2  13      224.17      199.44     26.76 o 
  10   2  13       61.76       49.92     11.03 o 
  12   2  13      147.75      118.22     16.31 o 
  14   2  13      247.64      171.26     56.45 o 
 -17   3  13      393.95      353.06     39.36 o 
 -15   3  13      334.56      308.05     32.22 o 
 -13   3  13      218.79      191.89     28.24 o 
 -11   3  13      295.21      268.95     22.92 o 
  -9   3  13      251.09      249.03     33.54 o 
  -7   3  13      189.54      191.94     22.80 o 
  -5   3  13      298.10      286.86     23.28 o 
  -3   3  13      305.60      287.59     29.63 o 
  -1   3  13       62.82       54.11     13.54 o 
   1   3  13      114.91      111.33     18.54 o 
   3   3  13      205.14      162.66     21.22 o 
   5   3  13       86.94       79.27     21.37 o 
   7   3  13       82.19       73.23     14.58 o 
   9   3  13       16.98        7.56      6.69 o 
 -10   4  13      277.57      271.08     41.48 o 
  -8   4  13       54.79       66.01     13.22 o 
  -6   4  13       42.47       30.40      8.37 o 
  -4   4  13      333.36      292.41     37.93 o 
  -2   4  13      543.43      475.69     54.05 o 
   0   4  13       96.60      100.24     18.52 o 
   2   4  13       28.86       28.14     10.21 o 
   4   4  13      224.85      169.90     33.28 o 
 -20   0  14      179.44      199.92     40.12 o 
 -18   0  14      182.65      171.78     63.66 o 
 -16   0  14     1125.70     1233.40     72.69 o 
 -14   0  14     2600.85     2890.79    120.63 o 
 -12   0  14       51.28       36.65     14.33 o 
 -10   0  14      765.38      811.76     68.96 o 
  -8   0  14      597.77      592.21     54.71 o 
  -6   0  14       64.56       63.83     16.94 o 
  -4   0  14      204.90      213.38     40.82 o 
  -2   0  14      294.36      262.74     37.03 o 
   0   0  14      402.32      366.46     48.03 o 
   2   0  14       48.08       53.06      9.61 o 
   4   0  14     1176.20     1162.02     43.59 o 
   6   0  14     1424.24     1307.87     48.96 o 
   8   0  14        7.19       12.11      6.99 o 
  10   0  14       14.92       20.93     12.07 o 
  12   0  14        4.41        4.78      5.21 o 
 -19   1  14      120.21      122.89     22.65 o 
 -17   1  14      521.90      536.10     51.90 o 
 -15   1  14       11.06       13.96     12.42 o 
 -13   1  14       19.05        7.70      9.36 o 
 -11   1  14      301.60      318.24     26.86 o 
  -9   1  14      580.47      564.92     50.59 o 
  -7   1  14      326.80      353.88     32.81 o 
  -5   1  14       63.98       70.28     11.90 o 
  -3   1  14       38.78       29.77      7.12 o 
  -1   1  14      448.04      456.02     59.24 o 
   1   1  14      917.72      978.27     47.59 o 
   3   1  14       13.75        9.25      3.27 o 
   5   1  14        6.13        5.05      5.12 o 
   7   1  14     1016.14      938.39     35.94 o 
   9   1  14      345.83      312.96     25.88 o 
  11   1  14      137.86      125.65     21.15 o 
 -18   2  14      155.18      152.29     27.76 o 
 -16   2  14      141.74      138.05     22.60 o 
 -14   2  14      172.98      156.04     24.78 o 
 -12   2  14       75.60       76.62     15.41 o 
 -10   2  14       19.93       17.97      6.25 o 
  -8   2  14      476.79      487.25     29.62 o 
  -6   2  14      337.21      365.16     24.41 o 
  -4   2  14      147.99      159.14     23.14 o 
  -2   2  14      477.57      478.06     38.48 o 
   0   2  14      115.15      121.18     19.69 o 
   2   2  14       63.33       78.15     15.81 o 
   4   2  14      156.47      169.62     22.39 o 
   6   2  14       69.50       58.60     13.73 o 
   8   2  14       74.01       70.35     17.03 o 
  10   2  14       99.06       77.91     16.95 o 
 -13   3  14      174.10      158.87     23.30 o 
 -11   3  14       85.57       76.32     13.61 o 
  -9   3  14       21.03       15.73      6.06 o 
  -7   3  14       66.93       64.61     14.16 o 
  -5   3  14       59.35       55.36     12.03 o 
  -3   3  14      115.95      128.55     24.61 o 
  -1   3  14      181.25      191.55     33.56 o 
   1   3  14       97.12       92.32     17.39 o 
   3   3  14       71.22       67.58     18.39 o 
   5   3  14        0.79        5.18      5.94 o 
 -15   1  15       20.44       17.90     10.26 o 
 -13   1  15       52.43       37.61     12.15 o 
 -11   1  15      105.89       91.72     22.49 o 
  -9   1  15      295.96      291.74     58.27 o 
  -7   1  15      299.79      259.61     53.32 o 
  -5   1  15       84.49       75.79     14.54 o 
  -3   1  15       26.54       23.58      7.15 o 
  -1   1  15       29.70       14.89      5.55 o 
   1   1  15       17.04        9.00      4.26 o 
   3   1  15      826.52      689.78     50.99 o 
   5   1  15       85.77       69.00     16.97 o 
   7   1  15       88.95       58.74     18.07 o 
 -12   2  15       37.34       41.37     14.49 o 
 -10   2  15      121.97      117.74     21.30 o 
  -8   2  15        6.64        8.98      8.49 o 
  -6   2  15       32.61       24.09      6.99 o 
  -4   2  15      155.58      104.14     21.88 o 
  -2   2  15       94.24       79.93     20.99 o 
   0   2  15       34.93       24.44      9.26 o 
   2   2  15       12.17       12.78      5.93 o 
   4   2  15       25.85       29.08      8.94 o 
 -10   0  16      318.39      364.58     43.34 o 
  -8   0  16      269.12      267.14     36.04 o 
  -6   0  16        8.92        5.04     10.68 o 
  -4   0  16      182.58      183.59     47.24 o 
  -2   0  16      213.17      174.30     62.70 o 
   0   0  16      133.05      125.15     24.58 o 
   2   0  16      262.20      194.19     42.03 o 
  -9   1  16        4.31        9.05      7.72 o 
  -7   1  16      139.92      150.49     25.08 o 
  -5   1  16      372.52      306.40     64.52 o 
  -3   1  16       56.43       47.59     15.81 o 
  -1   1  16        2.03       13.72     14.42 o 
   1   1  16      188.93      156.15     24.93 o 
                                                 
